# Supplementary material for: Exploiting natural variation in crown root traits via genome-wide association studies in maize
Source: BMC Plant Biol. 2021 Jul 23;21:346. doi: 10.1186/s12870-021-03127-x (PMC8299645; doi:10.1186/s12870-021-03127-x)
Supplement: Supplementary file 2 — Additional file 2: Supplementary Figure S1 GWAS results for crown root angle by three GWAS methods in different environments. The grouped region that was detected in at least two environments or by at least two models was displayed in this figure. Supplementary Figure S2 GWAS results for crown root diameter by three GWAS methods in different environments. The grouped region that was detected in at least two environments or by at least two models was displayed in this figure. [file 12870_2021_3127_MOESM2_ESM.xlsx]

## Sheet: Title page
	Exploiting natural variation in crown root traits via genome-wide association studies in maize
	Houmiao Wang1#, Xiao Tang1#, Xiaoyi Yang2, Yingying Fan3, Yang Xu3, Pengcheng Li2, Chenwu Xu1* and Zefeng Yang1*
	1Jiangsu Key Laboratory of Crop Genetics and Physiology/ Key Laboratory of Plant Functional Genomics of the Ministry of Education/ Jiangsu Key Laboratory of Crop Genomics and Molecular Breeding, Yangzhou 225009, China
	2Jiangsu Co-Innovation Center for Modern Production Technology of Grain Crops, Yangzhou University, Yangzhou 225009, China
	3Joint International Research Laboratory of Agriculture and Agri-Product Safety of Ministry of Education of China, Yangzhou University
	*Corresponding authors: cwxu@yzu.edu.cn; zfyang@yzu.edu.cn
	Tel: 86-0514-87979358; Fax: 86-0514-879968
	#These authors have contributed equally to this work

## Sheet: Table S1
Table S1. Significant SNPs associated with crown root traits detected by GWAS
Env	Trait	Method	SNP	Chr	Pos	Effect	-LOG10(P)/LOD
2016SY	CRA	FASTmrMLM	SNP_1_14347684	1	14347684	-0.543	5.2377
2016SY	CRA	FASTmrMLM	SNP_1_20278532	1	20278532	0.5001	5.3926
2015SY	CRA	FASTmrMLM	SNP_1_38546338	1	38546338	0.8615	3.3381
2016SY	CRA	FASTmrEMMA	SNP_1_41601319	1	41601319	-1.866	7.804
2016SY	CRA	FASTmrMLM	SNP_1_45113031	1	45113031	-0.4963	4.7135
2016SY	CRA	FASTmrEMMA	SNP_1_56897538	1	56897538	1.7032	4.0586
2016SY	CRA	FASTmrMLM	SNP_1_56897538	1	56897538	0.8555	6.959
2016SY	CRA	FarmCPU	SNP_1_59370539	1	59370539	-1.43054	6.94753
BLUP	CRA	GLM	SNP_1_107897465	1	107897465	0.07566	5.46466
BLUP	CRA	GLM	SNP_1_177601439	1	177601439	0.09448	6.70062
2017SY	CRA	FASTmrMLM	SNP_1_202961895	1	202961895	-1.3912	7.5759
BLUP	CRA	GLM	SNP_1_217509289	1	217509289	0.06906	5.39696
BLUP	CRA	GLM	SNP_1_217509351	1	217509351	0.06621	5.23555
2016SY	CRA	FASTmrMLM	SNP_1_271300233	1	271300233	0.3266	3.6847
BLUP	CRA	FASTmrMLM	SNP_1_276268612	1	276268612	0.2771	3.2018
2015SY	CRA	FASTmrEMMA	SNP_1_285593212	1	285593212	2.0669	3.3869
2015SY	CRA	FASTmrMLM	SNP_1_285593212	1	285593212	1.2446	4.582
2016SY	CRA	FASTmrEMMA	SNP_1_292661954	1	292661954	1.1248	4.09
2016SY	CRA	FASTmrMLM	SNP_1_292661954	1	292661954	0.5053	4.403
2016SY	CRA	GLM	SNP_1_292661954	1	292661954	0.07632	5.48802
BLUP	CRA	FASTmrMLM	SNP_2_6480998	2	6480998	0.3667	3.5532
2016SY	CRA	GLM	SNP_2_69736725	2	69736725	0.07566	5.48624
2016SY	CRA	GLM	SNP_2_69736828	2	69736828	0.0706	5.18345							243	2.38561
2016SY	CRA	GLM	SNP_2_69741715	2	69741715	0.0745	5.44305							243	2.68664
2016SY	CRA	GLM	SNP_2_69741723	2	69741723	0.07847	5.65946							243	3.68664
2016SY	CRA	GLM	SNP_2_69741734	2	69741734	0.08228	5.994
2016SY	CRA	GLM	SNP_2_69741805	2	69741805	0.0818	5.91905
BLUP	CRA	FASTmrMLM	SNP_2_77676772	2	77676772	0.858	8.0955
BLUP	CRA	GLM	SNP_2_79754314	2	79754314	0.09148	5.4873
BLUP	CRA	GLM	SNP_2_79754416	2	79754416	0.09094	5.38677
BLUP	CRA	GLM	SNP_2_135385168	2	135385168	0.07566	5.31586
BLUP	CRA	GLM	SNP_2_135385205	2	135385205	0.07373	5.24401
2016SY	CRA	FASTmrMLM	SNP_2_156810787	2	156810787	0.7343	7.5604
BLUP	CRA	FASTmrEMMA	SNP_2_202628086	2	202628086	-1.0239	5.6621
BLUP	CRA	FASTmrMLM	SNP_2_214980109	2	214980109	-0.537	4.5878
2016SY	CRA	FASTmrMLM	SNP_2_220536089	2	220536089	0.8116	5.9188
2016SY	CRA	FASTmrMLM	SNP_3_105362640	3	105362640	-0.4564	3.4307
BLUP	CRA	FASTmrMLM	SNP_3_152422656	3	152422656	-0.7535	7.5857
2016SY	CRA	FASTmrMLM	SNP_3_161742632	3	161742632	0.4355	4.221
BLUP	CRA	FASTmrMLM	SNP_3_173015398	3	173015398	0.5478	4.395
2015SY	CRA	GLM	SNP_3_197462438	3	197462438	0.0884	5.57828
2015SY	CRA	GLM	SNP_3_197462582	3	197462582	0.0884	5.57828
2016SY	CRA	FASTmrMLM	SNP_3_198695763	3	198695763	0.6047	4.9134
BLUP	CRA	FASTmrMLM	SNP_4_6949561	4	6949561	0.2866	3.3697
2016SY	CRA	FarmCPU	SNP_4_16441465	4	16441465	-0.810208	6.63283
2015SY	CRA	FASTmrMLM	SNP_4_26059605	4	26059605	-1.7496	3.4864
2015SY	CRA	GLM	SNP_4_26119510	4	26119510	0.0967	5.19165
BLUP	CRA	FASTmrMLM	SNP_4_33468689	4	33468689	0.4697	7.2518
2015SY	CRA	FASTmrMLM	SNP_4_207276394	4	207276394	-1.0261	4.0187
2017SY	CRA	FASTmrMLM	SNP_4_213761088	4	213761088	1.6169	3.5983
2016SY	CRA	FASTmrMLM	SNP_4_226394641	4	226394641	0.7119	7.7401
2017SY	CRA	FASTmrMLM	SNP_4_229202306	4	229202306	-1.4234	5.1924
BLUP	CRA	FASTmrMLM	SNP_4_229202306	4	229202306	-0.4161	4.4355
2016SY	CRA	FarmCPU	SNP_5_6923945	5	6923945	-0.671895	5.93833
BLUP	CRA	FASTmrMLM	SNP_5_11107982	5	11107982	-0.4942	4.2484
2017SY	CRA	FASTmrEMMA	SNP_5_19963657	5	19963657	-3.1601	3.5508
2017SY	CRA	FASTmrEMMA	SNP_5_30382427	5	30382427	3.6408	3.9248
BLUP	CRA	FASTmrMLM	SNP_5_32046071	5	32046071	-0.3348	3.1647
BLUP	CRA	FASTmrEMMA	SNP_5_32046071	5	32046071	-1.0812	4.9629
2017SY	CRA	FASTmrMLM	SNP_5_59630336	5	59630336	0.8885	3.2829
2017SY	CRA	FASTmrMLM	SNP_5_74698918	5	74698918	-1.1886	4.1098
2016SY	CRA	FASTmrMLM	SNP_5_176999832	5	176999832	0.7157	9.8279
2017SY	CRA	FASTmrMLM	SNP_5_195971660	5	195971660	-1.6701	4.3027
BLUP	CRA	FASTmrEMMA	SNP_5_209172778	5	209172778	1.2402	3.2881
2017SY	CRA	FASTmrMLM	SNP_6_1077629	6	1077629	-1.9473	3.0562
2016SY	CRA	FASTmrMLM	SNP_6_13388202	6	13388202	-0.8858	3.0656
2016SY	CRA	FASTmrMLM	SNP_6_37161403	6	37161403	0.6164	3.5759
2016SY	CRA	FASTmrMLM	SNP_6_84209475	6	84209475	0.5974	5.1018
2017SY	CRA	FASTmrMLM	SNP_6_91103187	6	91103187	1.1001	3.0075
BLUP	CRA	FASTmrMLM	SNP_6_124473899	6	124473899	-0.5041	3.9225
2016SY	CRA	FASTmrMLM	SNP_6_125819593	6	125819593	0.6238	4.5884
2016SY	CRA	FarmCPU	SNP_6_131852487	6	131852487	0.58537	5.4354
2016SY	CRA	FASTmrMLM	SNP_6_148174670	6	148174670	0.5281	6.2586
BLUP	CRA	FASTmrMLM	SNP_7_3141446	7	3141446	0.6795	5.4557
BLUP	CRA	GLM	SNP_7_16469998	7	16469998	0.08405	5.76731
2016SY	CRA	GLM	SNP_7_16560523	7	16560523	0.07644	5.78925
BLUP	CRA	GLM	SNP_7_16560523	7	16560523	0.08431	6.15976
2016SY	CRA	GLM	SNP_7_16560524	7	16560524	0.07749	5.87956
BLUP	CRA	GLM	SNP_7_16560524	7	16560524	0.08476	6.21129
2016SY	CRA	GLM	SNP_7_16560558	7	16560558	0.07749	5.87956
BLUP	CRA	GLM	SNP_7_16560558	7	16560558	0.08476	6.21129
2016SY	CRA	GLM	SNP_7_16662367	7	16662367	0.06938	5.1489
BLUP	CRA	GLM	SNP_7_16863446	7	16863446	0.07654	5.60333
BLUP	CRA	GLM	SNP_7_16863567	7	16863567	0.07928	5.67566
2016SY	CRA	GLM	SNP_7_16863643	7	16863643	0.06993	5.25392
BLUP	CRA	GLM	SNP_7_16863643	7	16863643	0.08163	5.91169
BLUP	CRA	GLM	SNP_7_22562158	7	22562158	0.08332	5.62266
BLUP	CRA	GLM	SNP_7_22596665	7	22596665	0.06987	5.53834
BLUP	CRA	GLM	SNP_7_27511628	7	27511628	0.0705	5.64075
2016SY	CRA	GLM	SNP_7_59827698	7	59827698	0.09102	5.1927
2016SY	CRA	GLM	SNP_7_60321465	7	60321465	0.0682	5.40788
2016SY	CRA	GLM	SNP_7_92463888	7	92463888	0.09835	7.54648
2016SY	CRA	GLM	SNP_7_92518499	7	92518499	0.07589	5.88659
2016SY	CRA	GLM	SNP_7_93360420	7	93360420	0.09055	6.98834
2016SY	CRA	GLM	SNP_7_93483756	7	93483756	0.08543	6.4679
2016SY	CRA	GLM	SNP_7_93515564	7	93515564	0.06286	5.157
2016SY	CRA	GLM	SNP_7_94874128	7	94874128	0.09913	7.49068
2016SY	CRA	GLM	SNP_7_95026535	7	95026535	0.09682	6.68476
2016SY	CRA	GLM	SNP_7_95279875	7	95279875	0.08333	5.74603
BLUP	CRA	GLM	SNP_7_95279875	7	95279875	0.10915	7.31551
2016SY	CRA	GLM	SNP_7_96178624	7	96178624	0.08428	7.00759
2016SY	CRA	GLM	SNP_7_96343069	7	96343069	0.07028	5.56487
2016SY	CRA	GLM	SNP_7_96429126	7	96429126	0.08063	5.8819
2016SY	CRA	GLM	SNP_7_96747708	7	96747708	0.06999	5.82516
2016SY	CRA	GLM	SNP_7_96870978	7	96870978	0.07983	6.73431
2016SY	CRA	GLM	SNP_7_96871025	7	96871025	0.07957	6.67888
2016SY	CRA	GLM	SNP_7_96871163	7	96871163	0.07849	6.59912
2016SY	CRA	GLM	SNP_7_97445581	7	97445581	0.08505	5.91995
2016SY	CRA	GLM	SNP_7_97692362	7	97692362	0.08133	6.26096
2016SY	CRA	GLM	SNP_7_97851709	7	97851709	0.07695	5.35447
BLUP	CRA	GLM	SNP_7_98067771	7	98067771	0.06936	5.56376
BLUP	CRA	GLM	SNP_7_98067836	7	98067836	0.07486	6.09247
BLUP	CRA	GLM	SNP_7_98067922	7	98067922	0.07486	6.09247
BLUP	CRA	GLM	SNP_7_98067928	7	98067928	0.07486	6.09247
BLUP	CRA	GLM	SNP_7_98067976	7	98067976	0.07486	6.09247
BLUP	CRA	GLM	SNP_7_98141974	7	98141974	0.07534	6.2151
2016SY	CRA	GLM	SNP_7_99090170	7	99090170	0.07909	5.79634
2016SY	CRA	GLM	SNP_7_99090217	7	99090217	0.08078	5.91137
2016SY	CRA	GLM	SNP_7_99321370	7	99321370	0.1122	8.07745
BLUP	CRA	GLM	SNP_7_99321370	7	99321370	0.0764	5.41957
2016SY	CRA	MLM	SNP_7_99321370	7	99321370	0.07803	5.28329
2016SY	CRA	GLM	SNP_7_99321379	7	99321379	0.11055	8.00769
BLUP	CRA	GLM	SNP_7_99321379	7	99321379	0.07589	5.40204
2016SY	CRA	MLM	SNP_7_99321379	7	99321379	0.07903	5.38596
2016SY	CRA	GLM	SNP_7_99326143	7	99326143	0.06954	5.85705
BLUP	CRA	GLM	SNP_7_99326143	7	99326143	0.06249	5.2323
BLUP	CRA	GLM	SNP_7_99353391	7	99353391	0.07372	5.20941
2016SY	CRA	GLM	SNP_7_99358247	7	99358247	0.0648	5.41774
2016SY	CRA	GLM	SNP_7_99358329	7	99358329	0.06693	5.59594
BLUP	CRA	GLM	SNP_7_99422886	7	99422886	0.07369	5.26587
2016SY	CRA	GLM	SNP_7_99480563	7	99480563	0.07419	5.3444
BLUP	CRA	GLM	SNP_7_103362548	7	103362548	0.08307	5.67691
BLUP	CRA	FASTmrMLM	SNP_7_103362548	7	103362548	0.4388	5.0094
2016SY	CRA	FASTmrEMMA	SNP_7_103946580	7	103946580	2.0326	4.6976
BLUP	CRA	GLM	SNP_7_103953346	7	103953346	0.06527	5.23627
BLUP	CRA	GLM	SNP_7_104570382	7	104570382	0.09198	5.3533
BLUP	CRA	FASTmrEMMA	SNP_7_104570382	7	104570382	1.2321	5.0157
BLUP	CRA	GLM	SNP_7_104570406	7	104570406	0.08693	6.60945
BLUP	CRA	FASTmrMLM	SNP_7_104570406	7	104570406	-0.5108	3.3366
BLUP	CRA	GLM	SNP_7_106318085	7	106318085	0.06714	5.19602
2016SY	CRA	FarmCPU	SNP_7_107264341	7	107264341	0.901903	12.9791
2016SY	CRA	GLM	SNP_7_107276716	7	107276716	0.08455	5.82763
2016SY	CRA	GLM	SNP_7_107390647	7	107390647	0.0899	6.83298
2016SY	CRA	GLM	SNP_7_107390650	7	107390650	0.09048	6.9265
2016SY	CRA	GLM	SNP_7_107396498	7	107396498	0.08227	6.56276
2016SY	CRA	GLM	SNP_7_107433974	7	107433974	0.09114	6.62479
2016SY	CRA	GLM	SNP_7_107434087	7	107434087	0.10351	7.53738
2016SY	CRA	GLM	SNP_7_107434134	7	107434134	0.10499	7.60324
2016SY	CRA	GLM	SNP_7_107438577	7	107438577	0.08107	5.68803
2016SY	CRA	GLM	SNP_7_107459956	7	107459956	0.07825	5.46625
2016SY	CRA	GLM	SNP_7_107460135	7	107460135	0.08199	5.74427
2016SY	CRA	GLM	SNP_7_107460137	7	107460137	0.08305	5.78912
2016SY	CRA	GLM	SNP_7_107621877	7	107621877	0.07215	5.18673
BLUP	CRA	GLM	SNP_7_109942681	7	109942681	0.07095	5.86138
BLUP	CRA	GLM	SNP_7_109942926	7	109942926	0.0815	5.57394
BLUP	CRA	GLM	SNP_7_109942936	7	109942936	0.0815	5.57394
BLUP	CRA	GLM	SNP_7_110550816	7	110550816	0.07132	5.89235
2015SY	CRA	FASTmrMLM	SNP_7_126858227	7	126858227	1.4295	3.3227
2016SY	CRA	FASTmrMLM	SNP_7_132623788	7	132623788	0.7089	8.5099
BLUP	CRA	FASTmrEMMA	SNP_7_135438724	7	135438724	1.0297	3.2922
2016SY	CRA	FarmCPU	SNP_7_166026010	7	166026010	-2.16697	5.4893
BLUP	CRA	FASTmrEMMA	SNP_7_171102153	7	171102153	1.1768	6.5674
BLUP	CRA	FASTmrMLM	SNP_7_173462269	7	173462269	0.5065	4.3008
2017SY	CRA	FASTmrEMMA	SNP_8_69577	8	69577	4.2158	4.3816
2016SY	CRA	FASTmrMLM	SNP_8_57595514	8	57595514	0.377	3.3956
2016SY	CRA	FASTmrEMMA	SNP_8_71098050	8	71098050	-1.1681	5.1577
2015SY	CRA	GLM	SNP_8_82476947	8	82476947	0.08861	5.27487
2015SY	CRA	GLM	SNP_8_82476950	8	82476950	0.10055	5.91718
2015SY	CRA	GLM	SNP_8_82476961	8	82476961	0.08861	5.27487
2016SY	CRA	GLM	SNP_8_105525567	8	105525567	0.08738	7.0295
2016SY	CRA	GLM	SNP_8_105525602	8	105525602	0.09163	7.44485
2015SY	CRA	FASTmrMLM	SNP_8_107253067	8	107253067	-1.4298	3.2705
2017SY	CRA	FASTmrMLM	SNP_8_122046850	8	122046850	2.1483	8.7086
2015SY	CRA	FarmCPU	SNP_8_173266113	8	173266113	-0.125598	7.38798
BLUP	CRA	FASTmrEMMA	SNP_9_29747481	9	29747481	1.4341	7.2224
2017SY	CRA	FASTmrMLM	SNP_9_84245934	9	84245934	-1.5139	4.9104
2016SY	CRA	FASTmrMLM	SNP_9_108240466	9	108240466	0.5574	3.3318
2017SY	CRA	FASTmrMLM	SNP_9_124673876	9	124673876	2.6041	7.2681
2016SY	CRA	GLM	SNP_9_129218308	9	129218308	0.06731	5.20131
BLUP	CRA	GLM	SNP_9_137848809	9	137848809	0.07735	5.26601
BLUP	CRA	FASTmrMLM	SNP_9_143067222	9	143067222	0.5881	8.8736
2017SY	CRA	FASTmrMLM	SNP_10_14724988	10	14724988	1.3741	3.6198
2017SY	CRA	FASTmrMLM	SNP_10_117747929	10	117747929	-1.4516	4.1742
BLUP	CRA	FASTmrMLM	SNP_10_117747965	10	117747965	-0.5875	6.2416
2016SY	CRA	FASTmrEMMA	SNP_10_120671481	10	120671481	1.0632	3.0005
2016SY	CRD	FASTmrMLM	SNP_1_37853195	1	37853195	0.0542	7.3297
2016SY	CRD	FASTmrMLM	SNP_1_52631817	1	52631817	0.0896	4.4332
2017SY	CRD	FASTmrMLM	SNP_1_98352220	1	98352220	0.1311	6.2255
2017SY	CRD	FASTmrMLM	SNP_1_103711817	1	103711817	-0.258	8.016
2017SY	CRD	FASTmrMLM	SNP_1_118621868	1	118621868	0.2689	9.5894
BLUP	CRD	FarmCPU	SNP_1_146987796	1	146987796	-0.0914721	6.4168
2016SY	CRD	FASTmrEMMA	SNP_1_160052502	1	160052502	-0.1973	4.1471
2015SY	CRD	FASTmrEMMA	SNP_1_160107745	1	160107745	0.2058	3.3145
2015SY	CRD	FASTmrEMMA	SNP_1_177406418	1	177406418	0.2707	3.1379
2015SY	CRD	FASTmrMLM	SNP_1_177406418	1	177406418	0.1144	4.9231
BLUP	CRD	FASTmrMLM	SNP_1_180629609	1	180629609	-0.0536	4.8712
2016SY	CRD	FASTmrMLM	SNP_1_188688209	1	188688209	-0.0823	4.8494
2016SY	CRD	GLM	SNP_1_203067966	1	203067966	0.08898	5.20528
BLUP	CRD	FASTmrMLM	SNP_1_227741904	1	227741904	-0.0424	3.58
BLUP	CRD	FASTmrEMMA	SNP_1_227741904	1	227741904	-0.1217	6.4877
2016SY	CRD	GLM	SNP_1_259445192	1	259445192	0.06772	5.17397
2016SY	CRD	GLM	SNP_1_259445200	1	259445200	0.06772	5.17397
2015SY	CRD	GLM	SNP_1_265403303	1	265403303	0.09276	5.54726
BLUP	CRD	FASTmrEMMA	SNP_2_7444927	2	7444927	-0.091	3.0746
2016SY	CRD	FarmCPU	SNP_2_10352145	2	10352145	-0.115904	6.35733
BLUP	CRD	FASTmrMLM	SNP_2_67932280	2	67932280	-0.0654	4.2436
2015SY	CRD	FASTmrMLM	SNP_2_125005517	2	125005517	-0.2055	11.4168
BLUP	CRD	GLM	SNP_2_130193211	2	130193211	0.06913	5.21687
2015SY	CRD	FASTmrMLM	SNP_2_135015891	2	135015891	-0.1323	4.4318
BLUP	CRD	FASTmrMLM	SNP_2_154860744	2	154860744	-0.0752	4.4111
BLUP	CRD	FarmCPU	SNP_3_181705747	2	181705747	-0.0942619	8.61866
2016SY	CRD	FASTmrMLM	SNP_2_181822107	2	181822107	-0.0754	7.0815
2017SY	CRD	FASTmrMLM	SNP_2_185802997	2	185802997	-0.3058	6.6629
2016SY	CRD	FASTmrMLM	SNP_2_186022075	2	186022075	-0.1073	6.6528
BLUP	CRD	FarmCPU	SNP_3_191323638	2	191323638	-0.126424	9.78991
BLUP	CRD	GLM	SNP_2_199093430	2	199093430	0.07279	5.75773
BLUP	CRD	FASTmrMLM	SNP_2_209922611	2	209922611	0.0916	7.1773
BLUP	CRD	FarmCPU	SNP_3_218661925	2	218661925	-0.0977549	7.47698
BLUP	CRD	FASTmrMLM	SNP_2_221845679	2	221845679	0.0387	3.5839
2017SY	CRD	FASTmrMLM	SNP_2_236874542	2	236874542	0.1165	4.2918
2016SY	CRD	GLM	SNP_3_49173284	3	49173284	0.07876	5.44579
2016SY	CRD	GLM	SNP_3_49211368	3	49211368	0.07685	5.29651
BLUP	CRD	FASTmrMLM	SNP_3_62419619	3	62419619	-0.0922	5.5484
BLUP	CRD	FarmCPU	SNP_4_74844147	3	74844147	0.0960701	5.32632
BLUP	CRD	FASTmrMLM	SNP_3_90806096	3	90806096	-0.0813	7.4561
2016SY	CRD	FASTmrMLM	SNP_3_92808310	3	92808310	0.0854	12.9324
2016SY	CRD	FASTmrMLM	SNP_3_120490606	3	120490606	0.062	3.2943
BLUP	CRD	FASTmrMLM	SNP_3_177780512	3	177780512	-0.0492	4.985
2017SY	CRD	FASTmrMLM	SNP_3_182982559	3	182982559	0.1587	4.0299
2016SY	CRD	FarmCPU	SNP_3_191323638	3	191323638	-0.122582	5.77382
BLUP	CRD	GLM	SNP_3_191323638	3	191323638	0.09257	7.32674
BLUP	CRD	GLM	SNP_3_200206977	3	200206977	0.06589	5.2596
BLUP	CRD	FASTmrMLM	SNP_3_200817163	3	200817163	0.0598	5.5195
BLUP	CRD	FASTmrMLM	SNP_3_212255519	3	212255519	0.0821	5.982
2015SY	CRD	FASTmrMLM	SNP_3_214173149	3	214173149	0.1404	3.6324
BLUP	CRD	FASTmrMLM	SNP_3_218568600	3	218568600	0.0735	6.3027
BLUP	CRD	FASTmrMLM	SNP_3_221525325	3	221525325	0.04	4.0019
2015SY	CRD	FASTmrEMMA	SNP_4_14699281	4	14699281	-0.3789	4.3163
2016SY	CRD	FASTmrMLM	SNP_4_26870903	4	26870903	-0.0989	5.5237
2016SY	CRD	FarmCPU	SNP_4_30350453	4	30350453	0.0688736	6.01148
2016SY	CRD	FarmCPU	SNP_4_144756490	4	144756490	0.146541	5.92783
2015SY	CRD	FASTmrMLM	SNP_4_178053727	4	178053727	0.1534	6.1013
2016SY	CRD	FarmCPU	SNP_4_237985655	4	237985655	0.116579	5.69066
2016SY	CRD	FarmCPU	SNP_4_238323089	4	238323089	0.126185	5.5979
2016SY	CRD	FASTmrEMMA	SNP_5_7692310	5	7692310	-0.2073	3.4263
BLUP	CRD	FASTmrMLM	SNP_5_21000370	5	21000370	-0.0654	9.4381
2016SY	CRD	FASTmrEMMA	SNP_5_23384783	5	23384783	1.7344e-05	4.3604
BLUP	CRD	FASTmrMLM	SNP_5_57257561	5	57257561	-0.0642	5.1626
2017SY	CRD	FASTmrEMMA	SNP_5_63833060	5	63833060	0.3041	3.3203
2016SY	CRD	FASTmrMLM	SNP_5_69649528	5	69649528	0.0797	3.5796
2017SY	CRD	FASTmrMLM	SNP_5_101831587	5	101831587	-0.1403	6.0237
2015SY	CRD	FASTmrMLM	SNP_5_148974226	5	148974226	-0.1138	4.1748
2016SY	CRD	GLM	SNP_5_156094190	5	156094190	0.07561	5.44617
BLUP	CRD	GLM	SNP_5_156094190	5	156094190	0.08482	6.15169
BLUP	CRD	GLM	SNP_5_158203599	5	158203599	0.06347	5.28688
2016SY	CRD	FASTmrEMMA	SNP_5_158203765	5	158203765	0.2445	4.6295
2016SY	CRD	FASTmrMLM	SNP_5_158203765	5	158203765	0.003	4.5594
BLUP	CRD	GLM	SNP_5_158203765	5	158203765	0.19134	5.60891
BLUP	CRD	FASTmrMLM	SNP_5_158203765	5	158203765	0.1691	18.2433
BLUP	CRD	FASTmrEMMA	SNP_5_158203765	5	158203765	0.2816	6.0597
BLUP	CRD	FarmCPU	SNP_5_158203765	5	158203765	0.143062	10.6492
BLUP	CRD	GLM	SNP_5_158440146	5	158440146	0.08813	6.4502
2015SY	CRD	FASTmrEMMA	SNP_5_166452989	5	166452989	0.0004	3.4683
BLUP	CRD	GLM	SNP_5_166452989	5	166452989	0.0744	5.86138
BLUP	CRD	FASTmrMLM	SNP_5_180054500	5	180054500	-0.0899	8.241
2017SY	CRD	FASTmrEMMA	SNP_5_187537886	5	187537886	-0.4624	4.0917
2017SY	CRD	FASTmrMLM	SNP_5_193364742	5	193364742	-0.2081	6.3225
BLUP	CRD	FASTmrEMMA	SNP_5_198121660	5	198121660	-0.1009	6.2485
2016SY	CRD	FarmCPU	SNP_5_205610426	5	205610426	-0.231749	12.1139
2016SY	CRD	FASTmrMLM	SNP_5_206661137	5	206661137	0.1512	7.5042
2015SY	CRD	FASTmrEMMA	SNP_5_214609240	5	214609240	0.2409	3.245
2016SY	CRD	GLM	SNP_6_32926103	6	32926103	0.0708	5.21453
2016SY	CRD	FASTmrMLM	SNP_6_68175755	6	68175755	0.103	7.7807
2016SY	CRD	FASTmrEMMA	SNP_6_112539707	6	112539707	0.3219	10.3101
2016SY	CRD	FASTmrMLM	SNP_6_112539707	6	112539707	0.1301	11.1917
2016SY	CRD	GLM	SNP_6_112539707	6	112539707	0.06472	5.21113
BLUP	CRD	MLM	SNP_6_131801305	6	131801305	0.08784	5.20687
BLUP	CRD	FASTmrMLM	SNP_6_138251540	6	138251540	0.0378	3.9983
BLUP	CRD	GLM	SNP_6_139168853	6	139168853	0.06703	5.47427
2016SY	CRD	FASTmrEMMA	SNP_6_150685316	6	150685316	0.1481	4.8284
2016SY	CRD	FASTmrMLM	SNP_7_10166816	7	10166816	-0.0809	5.3111
2016SY	CRD	FASTmrMLM	SNP_7_11192612	7	11192612	0.0622	3.7231
BLUP	CRD	FASTmrMLM	SNP_7_12034600	7	12034600	0.0458	3.7442
2015SY	CRD	FASTmrMLM	SNP_7_92360549	7	92360549	0.167	6.8863
2017SY	CRD	FASTmrMLM	SNP_7_146410423	7	146410423	0.1279	4.0329
2016SY	CRD	FASTmrMLM	SNP_7_153289091	7	153289091	-3.4587e-05	5.3099
2017SY	CRD	FASTmrMLM	SNP_7_173609433	7	173609433	0.1668	4.1232
BLUP	CRD	FASTmrMLM	SNP_7_173609433	7	173609433	0.0416	3.2122
2016SY	CRD	FASTmrMLM	SNP_8_28739061	8	28739061	0.0999	7.1405
2017SY	CRD	FASTmrMLM	SNP_8_28747593	8	28747593	0.2608	7.1282
2017SY	CRD	FASTmrMLM	SNP_8_44068544	8	44068544	0.2004	4.832
2016SY	CRD	FASTmrMLM	SNP_8_60645802	8	60645802	0.0987	9.3803
BLUP	CRD	FASTmrMLM	SNP_8_71744792	8	71744792	0.0975	4.8141
2016SY	CRD	FarmCPU	SNP_8_76036883	8	76036883	-0.0860221	7.57146
BLUP	CRD	FASTmrEMMA	SNP_8_91743266	8	91743266	-0.1172	3.3049
2017SY	CRD	FASTmrMLM	SNP_8_102114774	8	102114774	-0.1513	4.7936
2016SY	CRD	FASTmrMLM	SNP_8_151668616	8	151668616	-0.0027	3.7165
BLUP	CRD	FASTmrMLM	SNP_8_158033350	8	158033350	0.0394	4.9298
2016SY	CRD	FarmCPU	SNP_8_169995675	8	169995675	-0.144247	5.40982
2016SY	CRD	FASTmrMLM	SNP_9_7180107	9	7180107	-0.0001	3.4903
2016SY	CRD	FASTmrMLM	SNP_9_11715568	9	11715568	-0.0029	3.1826
2015SY	CRD	FASTmrMLM	SNP_9_48536822	9	48536822	-0.135	3.2257
BLUP	CRD	FASTmrMLM	SNP_9_86896010	9	86896010	0.0669	5.2901
2016SY	CRD	FASTmrMLM	SNP_9_148956154	9	148956154	0.5254	6.7773
2015SY	CRD	FASTmrEMMA	SNP_9_152239467	9	152239467	-0.1968	3.9092
2017SY	CRD	GLM	SNP_9_152978690	9	152978690	0.08868	5.64109
2017SY	CRD	FASTmrMLM	SNP_9_156232348	9	156232348	0.1902	5.7965
2015SY	CRD	FASTmrMLM	SNP_10_15214362	10	15214362	-0.0624	3.6162
2015SY	CRD	FASTmrMLM	SNP_10_83708041	10	83708041	-0.1492	5.4746
2016SY	CRD	FarmCPU	SNP_10_121242877	10	121242877	0.753736	5.96559
2016SY	CRD	FASTmrMLM	SNP_10_125502748	10	125502748	-0.0878	3.8225
BLUP	CRD	FASTmrMLM	SNP_10_125502748	10	125502748	-0.0837	5.9309
BLUP	CRN	FASTmrMLM	SNP_1_1825116	1	1825116	-0.2284	5.8593
2015SY	CRN	FASTmrMLM	SNP_1_5680658	1	5680658	-0.4099	5.4196
BLUP	CRN	FASTmrMLM	SNP_1_14808646	1	14808646	-0.1708	5.0138
BLUP	CRN	GLM	SNP_1_16353948	1	16353948	0.06899	5.56732
2016SY	CRN	FASTmrMLM	SNP_1_20346877	1	20346877	-0.5868	9.8487
2017SY	CRN	FASTmrMLM	SNP_1_49374399	1	49374399	0.5338	12.3782
2017SY	CRN	FASTmrMLM	SNP_1_59031038	1	59031038	-0.2952	3.2485
BLUP	CRN	FASTmrMLM	SNP_1_61705789	1	61705789	-0.2956	4.5241
2017SY	CRN	FASTmrMLM	SNP_1_73741723	1	73741723	-0.3186	4.2733
2016SY	CRN	FASTmrMLM	SNP_1_96003261	1	96003261	-0.2191	3.8534
2016SY	CRN	FarmCPU	SNP_1_118969980	1	118969980	-0.339065	7.55703
2015SY	CRN	FASTmrMLM	SNP_1_147811089	1	147811089	0.5482	3.3749
BLUP	CRN	GLM	SNP_1_159292875	1	159292875	0.07561	5.62302
2016SY	CRN	GLM	SNP_1_187159145	1	187159145	0.0685	5.39444
2016SY	CRN	GLM	SNP_1_216355424	1	216355424	0.08183	6.35529
BLUP	CRN	FASTmrMLM	SNP_1_216844343	1	216844343	-0.4222	6.7963
BLUP	CRN	GLM	SNP_1_229139023	1	229139023	0.07235	5.17582
BLUP	CRN	GLM	SNP_1_229139297	1	229139297	0.07132	5.20762
BLUP	CRN	GLM	SNP_1_229141739	1	229141739	0.08392	5.71359
2016SY	CRN	FarmCPU	SNP_1_230076132	1	230076132	-0.60091	6.91815
2016SY	CRN	FarmCPU	SNP_1_242768751	1	242768751	-0.376308	6.84516
BLUP	CRN	GLM	SNP_1_246194265	1	246194265	0.08227	5.84646
BLUP	CRN	FASTmrMLM	SNP_1_246781542	1	246781542	0.2644	7.0078
BLUP	CRN	FASTmrEMMA	SNP_1_247912650	1	247912650	-0.3784	3.286
2016SY	CRN	FarmCPU	SNP_1_258057217	1	258057217	-0.583968	7.57151
2017SY	CRN	FASTmrMLM	SNP_1_277217001	1	277217001	-0.3124	4.3346
2015SY	CRN	FASTmrMLM	SNP_1_277704589	1	277704589	0.557	10.4027
2016SY	CRN	FASTmrMLM	SNP_1_286038041	1	286038041	0.4292	6.5759
BLUP	CRN	FASTmrMLM	SNP_1_300526939	1	300526939	0.2182	6.1663
2015SY	CRN	FASTmrMLM	SNP_2_34477361	2	34477361	-0.5714	6.9691
BLUP	CRN	FASTmrMLM	SNP_2_84623725	2	84623725	0.1649	4.3513
2016SY	CRN	FASTmrMLM	SNP_2_122137426	2	122137426	-0.3303	4.225
2017SY	CRN	FASTmrMLM	SNP_2_171454323	2	171454323	-0.6971	5.5428
2017SY	CRN	GLM	SNP_2_192719096	2	192719096	0.09122	5.36882
2016SY	CRN	GLM	SNP_2_199328953	2	199328953	0.06928	5.51509
2016SY	CRN	FASTmrMLM	SNP_2_200348114	2	200348114	-0.4115	8.4622
2016SY	CRN	FASTmrEMMA	SNP_2_204902383	2	204902383	-0.6477	4.3276
2016SY	CRN	FASTmrMLM	SNP_2_209923111	2	209923111	-0.2902	3.172
BLUP	CRN	FASTmrMLM	SNP_3_12579656	3	12579656	-0.2973	4.2752
BLUP	CRN	FASTmrMLM	SNP_3_26801692	3	26801692	-0.2624	6.6154
2015SY	CRN	FASTmrMLM	SNP_3_89591402	3	89591402	0.9673	8.8323
2016SY	CRN	FASTmrMLM	SNP_3_131956549	3	131956549	0.3548	3.9788
BLUP	CRN	FASTmrMLM	SNP_3_152205494	3	152205494	-0.4406	7.1056
BLUP	CRN	FASTmrEMMA	SNP_3_161974241	3	161974241	-0.5664	4.8799
BLUP	CRN	FASTmrMLM	SNP_3_165212180	3	165212180	-0.2766	5.2201
2015SY	CRN	FASTmrEMMA	SNP_3_189044366	3	189044366	-0.8467	3.4596
BLUP	CRN	FASTmrMLM	SNP_3_205813002	3	205813002	0.174	3.3607
2016SY	CRN	FASTmrMLM	SNP_4_9886170	4	9886170	0.3613	4.4852
2015SY	CRN	FASTmrEMMA	SNP_4_10804837	4	10804837	1.0419	3.9365
2015SY	CRN	GLM	SNP_4_10804837	4	10804837	0.08766	5.2822
2017SY	CRN	FASTmrMLM	SNP_4_19005533	4	19005533	-0.3942	5.7946
2016SY	CRN	FASTmrMLM	SNP_4_33030710	4	33030710	-0.4555	7.592
BLUP	CRN	FASTmrMLM	SNP_4_52225680	4	52225680	-0.2279	5.0084
BLUP	CRN	FASTmrEMMA	SNP_4_52523833	4	52523833	-0.5397	4.3647
BLUP	CRN	FASTmrMLM	SNP_4_52541037	4	52541037	0.2067	4.4145
2016SY	CRN	FASTmrEMMA	SNP_4_87583019	4	87583019	-1.2176	4.5173
2016SY	CRN	FASTmrMLM	SNP_4_87583019	4	87583019	-0.5874	5.6079
BLUP	CRN	FASTmrMLM	SNP_4_108395988	4	108395988	-0.2056	3.813
2015SY	CRN	FASTmrEMMA	SNP_4_166906113	4	166906113	-1.1862	3.6757
2016SY	CRN	FASTmrMLM	SNP_4_175786824	4	175786824	-0.4238	3.0382
2016SY	CRN	GLM	SNP_4_175786824	4	175786824	0.07847	6.46409
2016SY	CRN	MLM	SNP_4_175786824	4	175786824	0.0737	5.44899
2016SY	CRN	GLM	SNP_4_175786889	4	175786889	0.06236	5.2568
2016SY	CRN	GLM	SNP_4_181565165	4	181565165	0.06974	5.81149
BLUP	CRN	GLM	SNP_4_181565165	4	181565165	0.06317	5.2305
2016SY	CRN	GLM	SNP_4_181565247	4	181565247	0.06974	5.81149
BLUP	CRN	GLM	SNP_4_181565247	4	181565247	0.06317	5.2305
2016SY	CRN	GLM	SNP_4_181565381	4	181565381	0.0688	5.838
BLUP	CRN	GLM	SNP_4_181565381	4	181565381	0.06435	5.41016
2016SY	CRN	GLM	SNP_4_182119425	4	182119425	0.06425	5.35406
2016SY	CRN	GLM	SNP_4_196267114	4	196267114	0.07444	5.48573
2016SY	CRN	GLM	SNP_4_196267150	4	196267150	0.07947	5.90686
2016SY	CRN	GLM	SNP_4_196267168	4	196267168	0.08169	6.0377
2016SY	CRN	GLM	SNP_4_196267197	4	196267197	0.07716	5.76546
2016SY	CRN	GLM	SNP_4_196267371	4	196267371	0.07131	5.45761
2016SY	CRN	FASTmrEMMA	SNP_4_207569283	4	207569283	-0.9384	6.1376
2016SY	CRN	FASTmrMLM	SNP_4_207569283	4	207569283	-0.3595	5.4721
2017SY	CRN	FASTmrMLM	SNP_4_226190966	4	226190966	0.4533	3.406
2017SY	CRN	FASTmrEMMA	SNP_4_233658705	4	233658705	-0.9918	4.0461
2016SY	CRN	FarmCPU	SNP_4_235330942	4	235330942	0.478921	9.1123
2016SY	CRN	FASTmrEMMA	SNP_4_235330942	4	235330942	-1.015	6.0451
2016SY	CRN	FASTmrMLM	SNP_4_235330942	4	235330942	-0.3165	3.897
2016SY	CRN	GLM	SNP_4_235330942	4	235330942	0.07406	6.20987
BLUP	CRN	GLM	SNP_4_235330942	4	235330942	0.06888	5.74586
BLUP	CRN	FASTmrEMMA	SNP_4_235330942	4	235330942	-0.7135	5.3653
BLUP	CRN	FASTmrMLM	SNP_5_1829751	5	1829751	0.2884	6.6529
BLUP	CRN	FASTmrEMMA	SNP_5_1829751	5	1829751	0.6501	5.99
2016SY	CRN	FASTmrMLM	SNP_5_32022323	5	32022323	0.2113	3.5333
2017SY	CRN	FASTmrEMMA	SNP_5_41624300	5	41624300	-1.0266	6.2803
BLUP	CRN	FASTmrEMMA	SNP_5_55865057	5	55865057	-0.5843	4.8253
2015SY	CRN	FASTmrEMMA	SNP_5_158774511	5	158774511	-1.3514	4.3399
2016SY	CRN	FASTmrEMMA	SNP_5_187773832	5	187773832	0.7711	4.9547
BLUP	CRN	FASTmrMLM	SNP_5_195499063	5	195499063	-0.3554	8.3449
BLUP	CRN	FASTmrMLM	SNP_5_203196105	5	203196105	0.2797	5.0223
2015SY	CRN	FASTmrMLM	SNP_5_217011007	5	217011007	0.4837	6.9168
2016SY	CRN	GLM	SNP_5_217782999	5	217782999	0.07482	5.56609
2016SY	CRN	GLM	SNP_5_217783008	5	217783008	0.07482	5.56609
2015SY	CRN	FASTmrMLM	SNP_6_6030732	6	6030732	-0.5569	3.4172
2016SY	CRN	FASTmrMLM	SNP_6_56950463	6	56950463	-0.5236	8.6016
BLUP	CRN	FASTmrMLM	SNP_6_61112277	6	61112277	-0.3193	7.0339
BLUP	CRN	GLM	SNP_6_81133730	6	81133730	0.08544	5.71133
BLUP	CRN	FASTmrMLM	SNP_6_81133730	6	81133730	-0.223	4.91
BLUP	CRN	GLM	SNP_6_81133749	6	81133749	0.08203	5.50811
BLUP	CRN	GLM	SNP_6_81639874	6	81639874	0.06668	5.57803
BLUP	CRN	GLM	SNP_6_81639974	6	81639974	0.0642	5.33413
2016SY	CRN	FarmCPU	SNP_6_88233608	6	88233608	-0.401989	6.64139
2015SY	CRN	FASTmrMLM	SNP_6_105600792	6	105600792	-0.2855	3.3172
2016SY	CRN	FASTmrMLM	SNP_6_115160711	6	115160711	0.3373	3.5264
2016SY	CRN	FASTmrMLM	SNP_6_140298004	6	140298004	0.4072	6.351
2016SY	CRN	GLM	SNP_6_140298004	6	140298004	0.06287	5.39229
2015SY	CRN	FASTmrMLM	SNP_6_145025334	6	145025334	-0.4111	3.8999
2016SY	CRN	GLM	SNP_6_145084885	6	145084885	0.08964	7.31029
BLUP	CRN	GLM	SNP_6_145084885	6	145084885	0.08702	7.01915
BLUP	CRN	FASTmrMLM	SNP_6_145084885	6	145084885	-0.394	4.6123
2016SY	CRN	GLM	SNP_6_145084974	6	145084974	0.07824	6.43829
BLUP	CRN	GLM	SNP_6_145084974	6	145084974	0.07142	5.83705
2016SY	CRN	GLM	SNP_6_145504697	6	145504697	0.0756	5.36333
2016SY	CRN	GLM	SNP_6_145504770	6	145504770	0.07293	5.20557
BLUP	CRN	GLM	SNP_6_146335010	6	146335010	0.06451	5.43159
2016SY	CRN	GLM	SNP_6_146423701	6	146423701	0.07147	5.94877
2017SY	CRN	GLM	SNP_6_146423701	6	146423701	0.0852	5.99195
BLUP	CRN	GLM	SNP_6_146423701	6	146423701	0.07915	6.47131
BLUP	CRN	GLM	SNP_6_146423759	6	146423759	0.06468	5.33592
BLUP	CRN	GLM	SNP_6_146642094	6	146642094	0.07357	5.3912
BLUP	CRN	GLM	SNP_6_146642297	6	146642297	0.07775	5.70467
2016SY	CRN	FASTmrEMMA	SNP_6_146692801	6	146692801	0.773	4.051
2017SY	CRN	FASTmrMLM	SNP_6_150020790	6	150020790	0.2649	4.0833
2017SY	CRN	FASTmrMLM	SNP_6_150968433	6	150968433	0.3782	4.0772
2016SY	CRN	FASTmrMLM	SNP_6_157544999	6	157544999	0.3332	4.3004
2017SY	CRN	FASTmrEMMA	SNP_6_159822451	6	159822451	-0.6765	3.2118
2016SY	CRN	FarmCPU	SNP_7_10115216	7	10115216	0.347778	5.46862
BLUP	CRN	GLM	SNP_7_20212696	7	20212696	0.07138	5.88948
2017SY	CRN	FASTmrMLM	SNP_7_80129914	7	80129914	-0.398	4.2819
2017SY	CRN	FASTmrMLM	SNP_7_102099674	7	102099674	-0.8359	6.1716
2017SY	CRN	FASTmrMLM	SNP_7_138128053	7	138128053	0.3942	3.0523
2017SY	CRN	FASTmrMLM	SNP_7_148363314	7	148363314	0.5286	4.635
2016SY	CRN	FASTmrMLM	SNP_7_158500335	7	158500335	0.2194	4.402
2017SY	CRN	FASTmrEMMA	SNP_7_175781987	7	175781987	-1.1071	6.2044
2017SY	CRN	FASTmrMLM	SNP_7_175781987	7	175781987	-0.351	4.7086
2016SY	CRN	FASTmrMLM	SNP_8_19507228	8	19507228	0.4518	6.376
2016SY	CRN	FASTmrMLM	SNP_8_44330697	8	44330697	-0.2555	4.8444
BLUP	CRN	GLM	SNP_8_54886468	8	54886468	0.08923	5.28283
2016SY	CRN	FarmCPU	SNP_8_104146181	8	104146181	0.454124	5.76313
2016SY	CRN	FASTmrMLM	SNP_8_104966220	8	104966220	-0.4615	8.7536
2016SY	CRN	GLM	SNP_8_104966220	8	104966220	0.10896	5.53825
BLUP	CRN	FASTmrEMMA	SNP_8_132970885	8	132970885	-0.4444	3.9727
2017SY	CRN	FASTmrMLM	SNP_8_173728606	8	173728606	-0.3744	3.527
BLUP	CRN	FASTmrMLM	SNP_8_173805248	8	173805248	0.2331	4.6023
2017SY	CRN	FASTmrMLM	SNP_9_3940095	9	3940095	-0.3011	4.6523
2016SY	CRN	FASTmrMLM	SNP_9_11715568	9	11715568	0.4052	5.3087
2016SY	CRN	FASTmrEMMA	SNP_9_43967580	9	43967580	-0.7451	5.1455
2016SY	CRN	FarmCPU	SNP_9_45947817	9	45947817	0.514962	8.63318
2017SY	CRN	FASTmrMLM	SNP_9_84167922	9	84167922	-0.3967	4.015
2016SY	CRN	FASTmrEMMA	SNP_9_84205355	9	84205355	0.7973	3.7194
2016SY	CRN	FASTmrMLM	SNP_9_84205355	9	84205355	0.4244	6.6292
2016SY	CRN	FASTmrMLM	SNP_9_135746593	9	135746593	-0.4172	5.1786
2016SY	CRN	FASTmrMLM	SNP_9_148956257	9	148956257	1.4933	3.5508
2017SY	CRN	FASTmrMLM	SNP_9_152760005	9	152760005	-0.5786	4.7085
2017SY	CRN	FASTmrEMMA	SNP_10_4729497	10	4729497	1.1916	3.5001
BLUP	CRN	FASTmrMLM	SNP_10_4729497	10	4729497	-0.3035	5.0909
2016SY	CRN	GLM	SNP_10_9143425	10	9143425	0.06603	5.30902
BLUP	CRN	FASTmrMLM	SNP_10_9143425	10	9143425	0.235	5.1739
2016SY	CRN	GLM	SNP_10_9143566	10	9143566	0.07315	5.87079
BLUP	CRN	FASTmrMLM	SNP_10_9378117	10	9378117	-0.2104	3.0582
2015SY	CRN	FASTmrEMMA	SNP_10_14167319	10	14167319	1.1948	3.2266
2017SY	CRN	FASTmrMLM	SNP_10_18942728	10	18942728	-0.7597	8.558
2015SY	CRN	FASTmrMLM	SNP_10_91539115	10	91539115	0.7305	5.6688
2015SY	CRN	FASTmrMLM	SNP_10_117946210	10	117946210	0.6757	5.7541
2016SY	CRN	GLM	SNP_10_136229577	10	136229577	0.13575	5.42242
2016SY	CRN	FarmCPU	SNP_10_144613372	10	144613372	-0.153817	8.66614

## Sheet: Table S2
Table S2. The list of candidate genes located within the ± 50-kb genomic regions of the identified QTL
Gene ID （V3）	Gene ID （V4）	Gene ID （V5）	Chr	Pos.left	Pos.right	SNP	Pos	Trait	Best homologous gene in Arabidopsis	Annotation in Arabidopsis	Best homologous gene in rice	Annotation in rice	Expression values (FPKMs) for all tissues
			Chr										Primary_Root_3DAS	Root_MZ_and_EZ_3DAS	Root_DZ_3DAS	Root_CP_3DAS	Root_Stele_3DAS	Primary_Root_GH_6DAS	Root_System_7DAS	Primary_Root_7DAS	Seminal_Roots_7DAS	Primary_Root_Z1_7DAS	Primary_Root_Z2_7DAS	Primary_Root_Z3_7DAS	Primary_Root_Z4_7DAS	Crown_Roots_Nodes1-3_V7	Crown_Roots_Node4_V7	Crown_Roots_Node5_V7	Crown_Roots_Node5_V13	Brace_Roots_Node6_V13	Coleoptile_GH_6DAS	Pooled_Leaves_V1	Topmost_Leaf_V3	Shoot_Tip_V5	Tip_Stage2_ Leaf_V5	Base_Stage2_Leaf_V5	Tip_Stage2_Leaf_V7	Base_Stage2_Leaf_V7	Eighth_Leaf_V9	Eleventh_Leaf_V9	Thirteenth_Leaf_V9	Immature_Leaves_V9	Thirteenth_Leaf_VT	Thirteenth_Leaf_R2	Leaf_0DAP	Leaf_6DAP	Leaf_12DAP	Leaf_18DAP	Leaf_24DAP
GRMZM2G069618	Zm00001d029093	Zm00001eb016320	1	56894719	56897083	SNP_1_56897538	56897538	2016SY_CRA	AT3G16760.1	Tetratricopeptide repeat (TPR)-like superfamily protein	LOC_Os03g22140.1	tetratricopeptide repeat domain containing protein, expressed	186.99	250.63	121.21	159.46	168.45	150.02	139.8	143.83	105.99	191.84	95.5	145.34	121.9	105.15	97.63	113.13	117.38	119.19	158.07	52.31	84.02	86.6	46.09	148.16	39.05	105.37	55.92	109.44	144.13	164.68	45.82	86.62	49.48	52.71	49.44	46.38	59.75
GRMZM2G353147	Zm00001d029095	Zm00001eb016330	1	56946949	56985741	SNP_1_56897538	56897538	2016SY_CRA	AT4G02260.2	RELA/SPOT homolog 1	LOC_Os03g22160.1	relA-SpoT like protein RSH1, putative, expressed	13.2	13.55	10.07	17.09	10.23	10.47	12.08	14.76	8.62	14.09	12.94	13.89	15.17	17.39	15.98	12.25	17.6	25.13	17.12	137.41	115.49	16.01	189.2	37.82	178.59	26.44	56.73	43.91	43.24	29.31	77.42	64.44	76.34	56.5	98.92	92.74	75.82
GRMZM2G395354	Zm00001d034358	Zm00001eb059960	1	285591150	285593822	SNP_1_285593212	285593212	2015SY_CRA	AT3G07560.1	peroxin 13	LOC_Os03g57210.1	glycine-rich protein, putative, expressed	200.61	134.07	259.07	309.58	234.74	197.33	214.69	201.27	126.9	157.36	184.55	208.9	278.28	223.4	209.02	248.08	276.89	216.97	140.9	188.54	147.36	106.74	211.09	106.57	206.24	86.63	282.15	208.18	213.7	157.92	398.37	385.22	285.66	292.23	257.6	285.12	270.52
GRMZM5G888196	Zm00001d034359	Zm00001eb059970	1	285598874	285600310	SNP_1_285593212	285593212	2015SY_CRA	AT1G80730.1	zinc-finger protein 1	LOC_Os03g57240.1	ZOS3-19 - C2H2 zinc finger protein, expressed	20.02	24.61	16.98	30.69	23.44	4.65	15.57	16.61	11.79	11.3	6.67	16.88	36.36	13.55	16.65	26.67	10.24	12.73	54.89	274.04	425.25	97.37	409.2	432.66	632.35	241.01	219.85	304.33	612.78	940.69	327.84	221.79	103.68	74.44	132.96	82.86	66.78
GRMZM2G069218	Zm00001d034360	Zm00001eb059980	1	285603499	285608445	SNP_1_285593212	285593212	2015SY_CRA	AT3G42860.1	zinc knuckle (CCHC-type) family protein	LOC_Os03g57260.2	GRF zinc finger family protein, expressed	14.99	18.5	16.15	9.49	18.8	15.46	13.71	13.89	8.61	20.06	15.68	13.52	13.7	20.43	16.47	17.39	17.23	25.65	35.13	0	8.74	40.66	0	19.11	6.41	33.45	2.2	3.68	13.14	23.14	0	4.7	5.7	6.25	4.69	9.04	7.14
GRMZM2G004414	Zm00001d023377	Zm00001eb406420/Zm00001eb406430	10	4685001	4690509	SNP_10_4729497	4729497	2017SY;BLUP_CRN	AT1G08960.1	cation exchanger 11	LOC_Os11g05070.1;LOC_Os03g08230.1	sodium/calcium exchanger protein, putative, expressed	15.1	22.65	28	14.03	24.6	17.29	29.05	45.38	19.21	36.01	30.53	23.13	32.39	49.26	42.7	33.8	31.15	30.89	60.75	66.7	36.36	53.33	23.94	49.56	59.74	49.38	70.22	14.63	27.15	44.13	140.21	100.89	104.13	123.4	80.63	73.87	30.77
GRMZM2G004445	Zm00001d023378	Zm00001eb406440	10	4692725	4696761	SNP_10_4729497	4729497	2017SY;BLUP_CRN	AT5G19160.1	TRICHOME BIREFRINGENCE-LIKE 11	LOC_Os11g05080.1	powdery mildew resistant protein 5, putative, expressed	14.64	14.12	15.04	3.27	36.98	12.65	14.57	17.09	8.14	14.7	17.01	14.23	9.75	34.65	25.26	21.46	17.69	17.42	22.37	25.79	29.56	25.98	60.42	31.2	29.95	27.28	5.33	8.43	11.35	36.85	20.93	9.56	11.58	9.12	39.75	22.02	23.83
GRMZM2G004534	Zm00001d023379	Zm00001eb406450	10	4697235	4702142	SNP_10_4729497	4729497	2017SY;BLUP_CRN	AT3G52990.1	Pyruvate kinase family protein	LOC_Os11g05110.1	pyruvate kinase, putative, expressed	585.4	825.19	429.71	511.97	559.25	675.76	476.29	479.75	329.62	819.37	469.67	573.61	531.6	636.34	584.74	538.72	532.28	551.72	680.38	1464.83	970.51	386.4	1406.08	484.21	1624.67	327.73	941.18	425.85	296.44	290.44	1418.86	1082.08	1361.76	972.58	1134.57	1106.23	831.98
GRMZM2G031317	Zm00001d023384	Zm00001eb406460	10	4740034	4741046	SNP_10_4729497	4729497	2017SY;BLUP_CRN	AT3G44735.1	PHYTOSULFOKINE 3 PRECURSOR	LOC_Os12g05260.1;LOC_Os11g05190.1	phytosulfokines precursor, putative, expressed	33.39	1.8	43.18	34.05	57.1	13.36	89.85	116.92	44.9	3.26	56.27	77.07	227.71	181.98	79.62	32.68	20.17	18.1	118.49	126.81	215.75	41.87	100.99	423.47	40.54	231.69	362.36	84.87	102.15	218.28	140.28	225.19	373.44	290.9	279.06	389.08	796.68
GRMZM2G031261	Zm00001d023385	Zm00001eb406480	10	4752399	4753182	SNP_10_4729497	4729497	2017SY;BLUP_CRN	AT3G44735.1	PHYTOSULFOKINE 3 PRECURSOR	LOC_Os12g05260.1	phytosulfokines precursor, putative, expressed	0	0	0	0	0	0	5.25	9.62	2.48	0	0	0	11	0	0	1.11	0	1.77	24.04	6.56	32.14	0	0	86.99	0	66.1	0	0	21.64	61.89	0	0	0	0	0	0	13.22
GRMZM2G001904	Zm00001d023534	Zm00001eb407750	10	9142799	9147733	SNP_10_9143425	9143425	2016SY;BLUP_CRN	AT1G76730.1	NagB/RpiA/CoA transferase-like superfamily protein	LOC_Os12g07020.1	5-formyltetrahydrofolate cyclo-ligase, putative, expressed	19.09	16.52	24.82	31.23	41.03	10.47	18.27	26.09	12.73	20.52	15.71	20.26	28.54	22.18	22.03	18.69	26.63	46.44	24.25	617.33	446.58	25.58	1016.86	70.38	1185.25	43.72	505.21	122.61	72.62	45.41	268.03	244.59	481.36	330.19	465.64	296.18	321.98
GRMZM2G332918	-	-	10	117697548	117698680	SNP_10_117747929	117747929	2017SY_CRA;BLUP_CRA	NA	NA	NA	NA	0	0	0	0	0	0	0	0	0	0	0	0	0	0	0	0.51	0	0	0	0	0	0	0	0	0	0	0	0	0	0	0	0	0	0	0	0	0
GRMZM2G443776	Zm00001d025443	-	10	117774431	117777712	SNP_10_117747929	117747929	2017SY_CRA;BLUP_CRA	AT3G26540.1	Tetratricopeptide repeat (TPR)-like superfamily protein	LOC_Os04g35650.1	pentatricopeptide, putative, expressed	3.23	2.68	4.38	9.4	2.5	1.85	4.61	8.2	4.87	1.9	8.6	3.4	1.9	3.34	4.89	7.73	3.18	0.34	2.3	0	0	0.59	0	0.75	0	0.52	0	0	0	0	0	0	0	0	1.09	0	1.37
GRMZM2G443762	Zm00001d025444	Zm00001eb422780	10	117777931	117779249	SNP_10_117747929	117747929	2017SY_CRA;BLUP_CRA	NA	NA	LOC_Os04g35580.1	NA	5.77	0	2.69	4.03	0	0	2.07	2.8	3.81	1.45	0	0	0	0	3.1	10.6	3.33	0	0	0	0	0	0	11.95	0	4	0	0	0	0	0	0	0	0	0	0	0
GRMZM2G066815	Zm00001d025692	Zm00001eb424960	10	125449560	125453832	SNP_10_125502748	125502748	2016SY;BLUP_CRD	AT3G26400.1	eukaryotic translation initiation factor 4B1	LOC_Os04g40400.1	eukaryotic translation initiation factor 4B, putative, expressed	118.12	185.16	98.8	84.52	119	114.51	96.94	95.3	59.99	144.72	81.48	91.74	67.35	101.2	102.54	118.78	118.77	115.61	141.64	87.11	108.48	122.88	99.14	142.97	90.98	137.49	62.86	65.7	75.35	88.06	84	71.39	100.37	74.34	92.7	78.23	74.5
AC194425.3_FG005	Zm00001d043276	Zm00001eb151540	3	191337216	191338021	SNP_3_191323638	191323638	2016SY;BLUP_CRD	AT5G43150.1	elongation factor	LOC_Os01g57050.1	NA	254.75	4.58	423.73	256.7	365.64	35.94	176.44	206.32	104.8	11.15	85.64	127.6	130.02	130.69	170.33	327.85	326.05	40.26	13.13	16.43	22.15	8.51	11.91	1.82	10.42	0	4.78	269.58	292.9	30.09	0	0	0	0	0	0	0
GRMZM2G136665	Zm00001d043277	Zm00001eb151550	3	191353781	191364146	SNP_3_191323638	191323638	2016SY;BLUP_CRD	AT2G02480.1	AAA-type ATPase family protein	LOC_Os12g10670.1	AAA-type ATPase family protein, putative, expressed	35.2	74.18	11.6	11.29	20.12	39.69	19.93	17.79	17.2	64.77	19.23	26.06	6	13.01	14.84	20.01	21.53	30.56	84.33	4.28	11.4	78.35	0.58	57.41	1.43	76.44	0.49	11.26	17.38	48.03	0	0	0	0.97	1	0.99	0
GRMZM2G436856	-	Zm00001eb151560	3	191372100	191372655	SNP_3_191323638	191323638	2016SY;BLUP_CRD	NA	NA	NA	NA	474.04	142.32	430.81	698.12	11.04	88.18	73.23	74.06	40.19	147.9	15.86	152.18	250.18	0	9.08	78.12	45.85	39.66	56.99	0	0	0	0	6.05	0	0	0	18.11	0	0	0	0	0	0	0	0	0
GRMZM2G104833	Zm00001d048988	Zm00001eb168000	4	10771404	10781735	SNP_4_10804837	10804837	2015SY_CRN	AT5G49900.1	Beta-glucosidase, GBA2 type family protein	LOC_Os11g13810.1	non-lysosomal glucosylceramidase, putative, expressed	43.37	42.75	45.39	57.05	68.8	64.46	48.95	49.29	32.34	55.31	42.96	47.81	58.77	43.13	45.1	44.51	57.21	60.59	69.66	75.61	49.26	55.97	74.5	41.64	74.98	43.56	82.99	51.78	53.07	38.71	130.46	111.08	92.44	101.97	95.43	94	101.66
GRMZM2G026459	Zm00001d049349	Zm00001eb170950	4	26006898	26012539	SNP_4_26059605	26059605	2015SY_CRA	AT1G59740.1	Major facilitator superfamily protein	LOC_Os04g36040.1	peptide transporter PTR2, putative, expressed	27.89	58.73	14.82	18.83	10.67	37.65	18.91	14.67	11.82	43.02	7.84	18.62	7.17	12.59	12.89	15.29	15.33	43.36	144.7	4.27	22.89	36.97	0	125.93	0	76.88	0	29.58	33.71	223.3	0	0	0	0	0	0	0
GRMZM2G024482	Zm00001d049351	Zm00001eb170970	4	26155477	26158229	SNP_4_26119510	26119510	2015SY_CRA	AT2G22230.1	Thioesterase superfamily protein	LOC_Os08g12840.1	FabA-like domain containing protein, expressed	335.5	674.09	132.33	129.52	129.97	332.45	193.63	158.29	152.38	486.62	127.01	181.15	69	99.83	105.45	190.78	96.92	134.87	458.22	183.94	216.57	224.27	92.44	364.14	49.75	344.96	34.14	92.42	131.28	187.85	52.28	49.46	50.55	43.08	67.14	70.77	95.02
GRMZM2G131118	Zm00001d050469	Zm00001eb180140	4	87511053	87576480	SNP_4_87583019	87583019	2016SY_CRN	AT3G52950.1	CBS / octicosapeptide/Phox/Bemp1 (PB1) domains-containing protein	LOC_Os12g07190.1	CBS domain-containing protein, putative, expressed	4.69	0.92	1.9	3.84	5.51	1.99	2.63	3.78	0.68	3.7	3.55	3.29	4.85	0.91	3.34	2.3	3.75	3.1	2.96	2.01	0.95	0.92	0	0	2.92	0	1.77	0	0	0	0	0	0	5.09	3.2	4.56	3.02
GRMZM2G181336	Zm00001d052075	Zm00001eb192860	4	175751779	175753487	SNP_4_175786824	175786824	2016SY_CRN;2016SY_CRN	AT1G74270.1	Ribosomal protein L35Ae family protein	LOC_Os02g54470.1	60S ribosomal protein L35a-3, putative, expressed	1062.9	2715.27	381.45	281.36	342.14	997.54	592.87	599.41	453.67	1876.07	751.79	645.06	240.75	669.09	702.19	1103.9	655.7	1007.32	1465.56	215.99	436.68	955.25	167.96	844.6	254.87	902.86	172.62	196.55	414.78	530.99	199.55	380.92	256.32	434.6	376.14	327.32	191.13
GRMZM2G181354	Zm00001d052076	Zm00001eb192880	4	175758503	175761094	SNP_4_175786824	175786824	2016SY_CRN;2016SY_CRN	AT2G19580.1	tetraspanin2	LOC_Os06g37510.1	tetraspanin family protein, putative, expressed	40.43	34.57	36.45	46.05	57.16	18.34	29.15	34.77	23.15	53.66	35.64	44.03	41.33	43.71	39.54	41.96	52.26	61.53	13.33	12.09	11.93	63.41	5.99	26.33	4.77	31.5	9.14	15.3	41.6	60.01	43.4	54.16	0	30.01	32.65	37.69	14.26
GRMZM2G181358	Zm00001d052077	Zm00001eb192890	4	175762413	175763711	SNP_4_175786824	175786824	2016SY_CRN;2016SY_CRN	AT5G57500.1	Galactosyltransferase family protein	LOC_Os02g54370.1	hypro1, putative, expressed	6.98	20.4	0	3.88	0	0	8.79	9.78	3.5	14.42	5.7	8.4	4.45	13.9	11.31	9.05	4.16	21.23	0	0	0	0	0	0	0	0	0	0	0	0	0	0	0	0	0	0	0
GRMZM2G181359	Zm00001d052078	Zm00001eb192900	4	175765125	175769372	SNP_4_175786824	175786824	2016SY_CRN;2016SY_CRN	AT1G53750.1	regulatory particle triple-A 1A	LOC_Os02g54340.1	26S protease regulatory subunit 7, putative, expressed	650.25	902.05	528.05	566.23	548.9	680.59	597.39	579.1	374.36	815.2	565	568.07	423.24	522.68	566.15	637.02	590.54	664.75	856.93	445.24	369.82	694.98	369.48	636.04	314.77	587.89	354.28	253.3	322.83	475.31	395.4	401.95	449.68	482.94	529.1	443.31	470.94
GRMZM2G181362	Zm00001d052079	Zm00001eb192910	4	175769672	175780762	SNP_4_175786824	175786824	2016SY_CRN;2016SY_CRN	AT4G33150.3	lysine-ketoglutarate reductase/saccharopine dehydrogenase bifunctional enzyme	LOC_Os02g54254.1	saccharopine dehydrogenase, putative, expressed	75.98	12.36	76.5	170.89	21.81	82.69	153.32	150.59	64.38	14.72	72.83	74.08	231.18	55.03	70.92	70.33	79.1	66.33	43.01	86.56	47.33	54.33	26.27	46.58	22.15	48.87	51.44	62.57	48.34	97.66	138.96	133.26	81.61	112.68	95.7	99.28	174.78
GRMZM2G169033	Zm00001d052243	Zm00001eb194370	4	181560320	181563810	SNP_4_181565165	181565165	2016SY;BLUP_CRN;2016SY;BLUP_CRN;2016SY;BLUP_CRN	AT5G09360.1	laccase 14	LOC_Os02g51440.1	laccase precursor protein, putative, expressed	1.94	1.2	4.41	5.82	0	0	13.26	16.22	4.4	6.05	11.37	18.84	154.12	18.23	15.3	3.39	2.14	2.01	7.71	0	0	0	0	0	0	0	0	0	0	0	0	0	0	11.12	6.95	8.98	26.51
GRMZM2G121034	Zm00001d053067	Zm00001eb201230	4	207582844	207587921	SNP_4_207569283	207569283	2016SY_CRN	AT4G23430.2	NAD(P)-binding Rossmann-fold superfamily protein	LOC_Os11g07922.1	short chain dehydrogenase/reductase protein, putative, expressed	206.71	31.02	284.45	385.84	176.57	135.69	167.02	177.26	98.05	40.94	98.18	103.63	211.86	124.67	125.16	189.67	211.55	135.04	125.67	1419.44	1430.24	74.43	1423.8	572.61	1416.39	207.92	489.06	768.02	763.74	364.68	389.79	313.53	358.02	340.14	434.67	374.11	443
GRMZM2G311500	Zm00001d053068	Zm00001eb201240	4	207618561	207618993	SNP_4_207569283	207569283	2016SY_CRN	AT1G77400.1	extensin-like protein	LOC_Os11g07950.1	NA	0	0	0	0	0	0	48.08	70.48	11.78	0	7.39	24.84	82.45	156.64	105.22	16.45	12.23	9.52	12.82	0	0	0	0	0	0	0	8.71	0	0	0	0	0	0	0	0	0	0
GRMZM2G020196	Zm00001d053544	Zm00001eb204890	4	229159456	229162354	SNP_4_229202306	229202306	2017SY;BLUP_CRA	AT1G29340.1	plant U-box 17	LOC_Os02g13960.1	spotted leaf 11, putative, expressed	47.83	26.93	57.78	89.12	43.05	44.11	46.11	47.1	31.07	25.88	49.8	51.62	73.72	49.86	53.9	61.67	62.38	25.51	21.04	71.51	59.31	15.41	50.54	15.91	86.11	10.24	100.15	127.72	102.81	33.08	119.33	92.02	94.77	72.65	82.87	85.38	84.29
GRMZM2G019358	Zm00001d053545	Zm00001eb204900	4	229164322	229170448	SNP_4_229202306	229202306	2017SY;BLUP_CRA	AT4G18810.2	NAD(P)-binding Rossmann-fold superfamily protein	LOC_Os02g13970.1	Complex I intermediate-associated protein 30 domain containing protein, putative, expressed	30.75	3.44	41.46	79.98	3.97	11.02	13.16	15.28	9.08	3.6	9.33	10.68	29.29	21.9	21.36	30.7	45.73	101.26	29.53	2522.84	1937.88	94.57	2557.16	238.86	3774.56	89.4	1880.77	910.9	604	108.61	1569.49	1321.25	1957.16	1803.59	1535.95	1497.25	1186.89
GRMZM2G018770	Zm00001d053547	Zm00001eb204910	4	229180838	229184206	SNP_4_229202306	229202306	2017SY;BLUP_CRA	AT3G58700.1	Ribosomal L5P family protein	LOC_Os02g14059.1	ribosomal protein L5, putative, expressed	870.95	1776.24	394.04	316.78	319.61	889.96	444.59	389.05	323.6	1522.62	540.53	573.18	188.67	446.89	463.66	844.51	518.98	877.02	1226.97	414.3	469.67	714.22	324.31	706.3	274.55	540.42	148.55	207.12	235.28	259.72	169.93	157.05	207.46	222.21	290.83	287.48	180.28
GRMZM2G121790	Zm00001d053548	Zm00001eb204920/Zm00001eb204920	4	229199657	229204882	SNP_4_229202306	229202306	2017SY;BLUP_CRA	AT4G18710.1	Protein kinase superfamily protein	LOC_Os02g14130.1	CGMC_GSK.4 - CGMC includes CDA, MAPK, GSK3, and CLKC kinases, expressed	197.47	230.4	182.09	237.43	198.59	219.05	173.41	204.4	122.37	247.64	175.15	196.75	226.12	202.54	199.68	229.81	237.51	230.16	242.55	221.1	171.22	239.16	195.01	216.74	132.01	191.04	155.92	131.75	143.77	178.12	212.89	208	192.63	196.44	180.39	219.63	185.64
GRMZM2G363474	Zm00001d053731/Zm00001d053732	Zm00001eb206560	4	235360158	235364081	SNP_4_235330942	235330942	2016SY;BLUP_CRN	AT4G33400.1	Vacuolar import/degradation, Vid27-related protein	LOC_Os02g08190.1	CYPRO4, putative, expressed	38.5	68.32	32.2	15.6	34.08	65.91	36.2	34.47	31.86	62.13	73.17	34.29	9.09	20.29	23.55	38.7	24.47	25.27	177.66	1.91	9.29	164.33	4.54	43.81	1.87	136.51	0	1.54	3.32	17.75	0	4.43	0	3.33	9.86	7.16	7.84
GRMZM2G062600	Zm00001d053733	Zm00001eb206570	4	235365038	235366239	SNP_4_235330942	235330942	2016SY;BLUP_CRN	AT4G16260.1	Glycosyl hydrolase superfamily protein	LOC_Os01g71340.1	glycosyl hydrolases family 17, putative, expressed	3.55	0	10.38	11.64	0	0	8.01	9.76	1.69	0	5.35	17.33	31.48	4.9	6.46	4.71	1.43	4.85	12.79	0	4.35	0	5.73	0	0	0	8.38	3.53	0	0	0	21.7	0	16.52	6.99	8.21	19.62
GRMZM2G363520	Zm00001d053734	Zm00001eb206590/Zm00001eb206600	4	235367805	235369289	SNP_4_235330942	235330942	2016SY;BLUP_CRN	AT4G30370.1	RING/U-box superfamily protein	LOC_Os02g08200.1	zinc finger, C3HC4 type domain containing protein, expressed	3.52	0	4.96	8.95	8.05	0	0	1.51	1.17	0	1.79	2.11	4.28	1.39	0.74	12.15	10.72	9.06	0	0	0	0	3.53	0	2.03	0	0	0	0	0	0	0	0	0	0	0	0
GRMZM2G062683	Zm00001d053735	Zm00001eb206610	4	235374121	235381738	SNP_4_235330942	235330942	2016SY;BLUP_CRN	AT1G79640.1	Protein kinase superfamily protein	LOC_Os02g08240.1	STE_PAK_Ste20_STLK.1 - STE kinases include homologs to sterile 7, sterile 11 and sterile 20 from yeast, expressed	24.73	25.41	17.67	12.88	27.44	28.63	17.15	20.56	9.1	27.11	12.1	20.01	14.67	25.2	25.02	36.74	45.43	85.81	40.09	7.3	15.66	35.26	9.88	93.34	16.58	83.42	11.66	23.81	29.77	75.5	15.55	8.39	6.15	9.54	12.4	8.17	6.2
GRMZM2G133481	Zm00001d012908	-	5	1814236	1814786	SNP_5_1829751	1829751	BLUP_CRN	AT4G15960.1	alpha/beta-Hydrolases superfamily protein	LOC_Os03g61340.1	hydrolase, alpha/beta fold family domain containing protein, expressed	0	0	5.41	0	0	0	5.95	6.02	0	0	0	0	3.81	2.13	0	0	9.24	1.05	0	0	0	0	0	0	0	0	0	16.56	9.52	0	0	0	0	0	0	0	0
GRMZM2G133407	Zm00001d012909/Zm00001d012910	Zm00001eb211310/Zm00001eb211300	5	1817501	1820935	SNP_5_1829751	1829751	BLUP_CRN	AT4G02340.1	alpha/beta-Hydrolases superfamily protein	LOC_Os03g61360.1	hydrolase, alpha/beta fold family domain containing protein, expressed	289.14	227.54	488.69	735.43	32.05	308.73	461.36	510.47	231.78	246.76	304.05	351.03	893.88	363.1	333.22	249.06	226.6	131.17	38.68	104.72	80.98	0	36.6	0	3.17	0	25.4	230.02	217.59	0	45.27	24.54	0	14.86	18.51	25.26	41.09
AC186166.3_FG008	Zm00001d012909/Zm00001d012910	Zm00001eb211310/Zm00001eb211300	5	1818438	1820108	SNP_5_1829751	1829751	BLUP_CRN	AT5G03380.1	Heavy metal transport/detoxification superfamily protein	LOC_Os03g05750.1	heavy-metal-associated domain-containing protein, putative, expressed	6.36	9.02	15.06	22.1	0	19.74	4.12	9.19	5.55	6.46	3.31	8.76	38	8.38	7.21	6.15	1.94	3.03	1.64	0.49	0	0	0	0	0	0	2.27	3.88	8.01	0	0	0	0	0	0	0	2.35
GRMZM2G138523	Zm00001d012911/Zm00001d012912	Zm00001eb211320	5	1822186	1829125	SNP_5_1829751	1829751	BLUP_CRN	AT3G06610.1	DNA-binding enhancer protein-related	LOC_Os03g61680.1	huntingtin-interacting protein HYPK, putative, expressed	213.95	366.44	192.62	101.85	195.75	234	170.97	201.13	136.91	314.25	209.04	134.74	181.35	322.4	262.13	298.89	359.51	228.92	356.08	177.42	272.85	472.99	308.72	309.9	339.58	394.98	393.94	318.9	365.99	403.27	450.36	539.06	486.2	483.63	280.15	368.3	358.72
GRMZM2G138511	Zm00001d012913	Zm00001eb211330	5	1829948	1838934	SNP_5_1829751	1829751	BLUP_CRN	AT5G49580.1	Chaperone DnaJ-domain superfamily protein	LOC_Os03g61730.1	heat shock protein DnaJ, putative, expressed	92.98	66.17	92.99	126.55	101.41	90.69	94.79	101.98	66.34	73.22	93.07	95.35	121.47	107.39	108.14	93.88	120.64	142.57	97.28	160.66	101.49	104.17	179.98	78.34	132.08	73	123.96	90.87	87.71	85.77	153.17	142.51	130.75	124.48	143.06	139.08	137.43
GRMZM2G138494	Zm00001d012915	Zm00001eb211340	5	1843397	1847142	SNP_5_1829751	1829751	BLUP_CRN	AT4G01880.1	methyltransferases	LOC_Os03g61750.1	NA	35.77	36.93	31.66	36.83	28.27	41.15	28.75	30.4	17.65	31.67	27.28	28.47	25.51	31.89	30.53	38.32	33.21	37.73	53.17	26.18	26.15	34.76	29.72	28.55	27.44	21.85	29.36	17.29	17.69	28.08	19.1	36.25	26.6	35.03	36.66	28.87	38.61
GRMZM2G138421	Zm00001d012916	Zm00001eb211350	5	1846096	1853085	SNP_5_1829751	1829751	BLUP_CRN	AT3G60030.1	squamosa promoter-binding protein-like 12	LOC_Os03g61760.1	OsSPL6 - SBP-box gene family member, expressed	34.89	38.07	28.38	41.74	46.05	41.83	38.25	36.8	25.12	37.21	34.32	37.54	40.05	38.84	40.62	33.26	42.09	44.57	41.98	40.11	35.48	53.08	26.93	41.07	37.08	41.71	31.09	34.43	35.81	41.41	35.93	40.39	44.82	34.06	32.57	35.34	21.59
GRMZM2G100524	Zm00001d012917	Zm00001eb211360	5	1872601	1875485	SNP_5_1829751	1829751	BLUP_CRN	AT1G09460.1	Carbohydrate-binding X8 domain superfamily protein	LOC_Os03g61780.1	glucan endo-1,3-beta-glucosidase-related, putative, expressed	23.93	18.42	21.86	5.39	47.85	20.64	57.53	73.19	41.62	34.39	40.62	26.49	43.83	51.04	44.75	20.99	21.28	7.17	3.21	18.86	5.51	8.09	7.81	5.02	8.2	5.78	6.54	13.85	9.39	9.63	6.67	7.07	0	2.09	2.7	0	0
GRMZM2G398668	Zm00001d012918	Zm00001eb211370	5	1879431	1895458	SNP_5_1829751	1829751	BLUP_CRN	AT5G26680.2	5\'-3\' exonuclease family protein	LOC_Os05g46270.1	FEN1A - Putative flap endonuclease protein, expressed	18.37	23.02	17.74	10.34	18.7	14.67	12.21	11.71	8.22	20.02	17.91	11.46	4.47	9.17	9.87	13.32	11.61	12.62	23.38	5.95	9.96	15.01	27.76	11.21	28.1	23.05	11.33	5.64	7.68	4.18	11.35	7.22	7.73	9.52	27.99	16.99	20.36
GRMZM2G134862	Zm00001d014122	Zm00001eb222550	5	32020368	32032192	SNP_5_32046071	32046071	BLUP_CRA	AT2G37020.2	Translin family protein	LOC_Os10g30640.1	translin, putative, expressed	109.79	212.44	56.75	35.87	47.65	98.34	66.52	68.68	45.32	143.38	70.78	67.88	17.75	67.26	74.91	102.44	64.12	93.93	205.55	41.84	63.81	195.8	56.67	151.99	20.59	197.6	20.11	38.65	82.23	127.74	17.3	17	11.13	25.95	54.51	41.33	45.86
GRMZM2G134947	Zm00001d014123	Zm00001eb222560	5	32055951	32057280	SNP_5_32046071	32046071	BLUP_CRA	AT5G19890.1	Peroxidase superfamily protein	LOC_Os10g02070.1	peroxidase precursor, putative, expressed	9.66	0	20.04	0	40.59	3.6	48.73	76.81	42.39	0	46.14	32.72	82.65	271.14	272.27	29	30.66	0	0	0	0	0	0	0	0	0	0	90.91	90.4	0	0	0	0	0	0	0	0
AC214350.3_FG007	Zm00001d016619	Zm00001eb242100	5	166435179	166438143	SNP_5_166452989	166452989	2015SY;BLUP_CRD	AT5G13430.1	Ubiquinol-cytochrome C reductase iron-sulfur subunit	LOC_Os02g32120.1	cytochrome b-c1 complex subunit Rieske, mitochondrial precursor, putative, expressed	566.7	685.04	525.29	540.98	669.37	497.57	463.53	432.94	327.24	633.71	457.42	462.84	344.91	417.05	444.24	548.3	473.58	493.31	535.82	528.97	376.95	474.88	415.89	411.38	644.89	362.71	381.06	335.73	462.23	358.22	358.02	430.89	471.41	427.74	386.08	332.69	401.64
GRMZM2G103033	Zm00001d036318/Zm00001d036315/Zm00001d036316/Zm00001d036313	Zm00001eb271630	6	81064806	81135264	SNP_6_81133730	81133730	BLUP_CRN;BLUP_CRN	AT1G56140.1	Leucine-rich repeat transmembrane protein kinase	LOC_Os06g07130.1	SHR5-receptor-like kinase, putative, expressed	29.65	36.65	22.28	42.46	24.67	41.6	38.34	40.89	26.67	44.7	54.72	47.95	47.97	53.61	53.22	26.1	29.73	26.99	34.34	17.97	23.39	37.93	41.07	21.63	18.99	29.13	15.44	13.19	21.04	13.2	17.8	12.02	24.1	25.59	28.37	37.75	19.5
GRMZM2G120047	Zm00001d036319	Zm00001eb271660	6	81137995	81139170	SNP_6_81133730	81133730	BLUP_CRN;BLUP_CRN	AT3G22110.1	20S proteasome alpha subunit C1	LOC_Os06g07978.1	peptidase, T1 family, putative, expressed	408.15	565.21	318.98	311.68	335.32	440.92	290.06	254.61	223.27	531.46	297.13	320.77	213.27	204.88	249.34	400.36	252.79	291.21	511.43	152.21	173.02	337.06	118.38	338.5	108.35	370.09	142.74	165.18	208.98	333.69	143.54	148.65	126.17	144.15	159.54	131.15	145.61
GRMZM2G119998	Zm00001d036320	Zm00001eb271670	6	81143619	81149834	SNP_6_81133730	81133730	BLUP_CRN;BLUP_CRN	AT1G27210.1	ARM repeat superfamily protein	LOC_Os06g13600.1	HEAT repeat family protein, putative, expressed	5.45	5.06	5.06	10.15	6.42	4.46	2.45	2.45	2.23	4.48	1.94	3.72	1.42	0.47	1.41	3.32	4.53	2.82	2.84	3.67	2.5	0.6	0	8.32	2.58	7.34	0	9.06	9.7	8.98	0	0	0	0	0	0	0
GRMZM2G067373	Zm00001d037215	Zm00001eb279490	6	112528005	112538912	SNP_6_112539707	112539707	2016SY_CRD	AT4G08550.1	electron carriers;protein disulfide oxidoreductases	LOC_Os06g12030.1	glutaredoxin domain containing protein, putative, expressed	18.71	34.09	15.85	14.22	7.91	25.59	24.68	30.65	19.76	35.21	27.18	23.1	20.98	19.78	21.13	16.03	18.05	22.8	81.93	7.39	8.32	53.04	6.86	4.77	3.33	18.21	13.78	3.93	6.32	3.37	35.72	59.37	27.55	50.34	36.57	50.54	50.26
GRMZM2G053980	Zm00001d037980/Zm00001d037979/Zm00001d037981	Zm00001eb286110	6	140246166	140251904	SNP_6_140298004	140298004	2016SY_CRN	AT5G05560.1	E3 ubiquitin ligase, putative	NA	NA	12.72	22.36	2.52	5.77	12.08	18.68	7.28	5.82	4.5	22.18	14.65	10.34	3.38	2.3	7.36	4.27	6.25	8.99	31.24	0	2.51	23.93	0	7.63	0	19.06	0	0	0	2.59	4.65	0	0	0	0	0	0
GRMZM2G416667	Zm00001d037982	Zm00001eb286120	6	140341420	140383003	SNP_6_140298004	140298004	2016SY_CRN	AT2G38280.1	AMP deaminase, putative / myoadenylate deaminase, putative	LOC_Os07g49270.1	AMP deaminase, putative, expressed	140.41	32.83	232.29	156.98	391.93	203.1	199.39	199.91	163.74	58.78	268.84	109.41	92.74	152.57	166.94	132.84	70.18	20.96	49.6	163.13	133.9	46.19	132.34	63.61	63.16	47.64	92.99	198.57	199.29	42.03	122.6	80.59	105.76	81.95	72.34	78.02	34.12
GRMZM5G817395	Zm00001d038131	Zm00001eb287500	6	145041220	145045444	SNP_6_145084885	145084885	2016SY;BLUP_CRN;2016SY;BLUP_CRN	NA	NA	LOC_Os05g33030.1	kinesin motor domain containing protein, putative, expressed	27.57	61.98	19.11	5.21	16.2	52.42	38.5	39.62	27.92	58.7	56.92	46.44	26.98	32.09	38.34	42.43	48.35	12.31	116	0	5.54	114.79	0	43.83	0.33	133.86	3.89	0	0	11.62	1.63	3.75	4.63	5.26	4.13	4.34	2.75
GRMZM2G117298	Zm00001d038133	Zm00001eb287520	6	145055935	145058814	SNP_6_145084885	145084885	2016SY;BLUP_CRN;2016SY;BLUP_CRN	AT2G44740.1	cyclin p4;1	LOC_Os05g33040.1	cyclin, putative, expressed	201.85	135.88	217.99	272.52	246.67	225.28	127.29	137.93	83.12	144.77	145.57	129.93	113.34	97.09	105.83	160.97	152.82	133.99	188.93	783.12	590.17	174.14	635.57	367.2	596.29	257.44	148.52	383.97	336.83	272.16	295.11	190.03	264.29	227.22	222.34	281.83	135.67
GRMZM2G100946	Zm00001d038134	Zm00001eb287530	6	145086063	145097609	SNP_6_145084885	145084885	2016SY;BLUP_CRN;2016SY;BLUP_CRN	AT5G19330.1	ARM repeat protein interacting with ABF2	LOC_Os05g33050.1	ABTB1 - Armadillo repeats with a Bric-a-Brac, Tramtrack, Broad Complex BTB domain, expressed	72.18	118.42	52.03	64.88	76.23	91.73	65.21	63.92	45.95	104.88	64.66	65.63	49.18	56.15	62.87	60	61.3	67.61	105.93	40.49	40.99	81.48	31.82	87.36	39.27	102.9	38.01	34.91	53.36	80.54	47.43	45.66	37.56	44.88	33.83	39.02	34.87
GRMZM2G060079	Zm00001d038146	Zm00001eb287600	6	145461864	145469278	SNP_6_145504697	145504697	2016SY_CRN;2016SY_CRN	AT4G02940.1	oxidoreductase, 2OG-Fe(II) oxygenase family protein	LOC_Os05g33310.1	oxidoreductase, 2OG-Fe oxygenase family protein, putative, expressed	237.46	406.02	191.47	342.19	142.53	267.24	226.2	180.56	161.64	373.83	222.73	244.13	181.49	175.52	192	167.6	175.65	107.45	113.51	957.7	645.18	252.94	1158.82	100.84	1582.2	65.94	656.73	421.41	456.16	221.36	853.03	704.3	798.01	470.03	615.52	474.82	734.76
GRMZM2G425993	-	-	6	145508418	145509138	SNP_6_145504697	145504697	2016SY_CRN;2016SY_CRN	NA	NA	NA	NA	0	0	9.32	0	0	0	0	1.85	0	0	0	0	8.09	0	2.93	1.91	1.29	0	0	0	0	0	0	0	0	0	0	0	0	0	0	0	0	0	3.73	0	0
GRMZM2G479608	Zm00001d038147	Zm00001eb287610	6	145511299	145516033	SNP_6_145504697	145504697	2016SY_CRN;2016SY_CRN	AT4G15470.1	Bax inhibitor-1 family protein	LOC_Os05g33360.1	transmembrane BAX inhibitor motif-containing protein, putative, expressed	2334.54	2552.98	2392.4	2732.8	2084.93	1734.13	2509.69	2328.34	1559.8	2481.55	1934.21	2153.39	2170.43	2552.58	2485.29	2336.26	2198.35	2066.89	1190.94	1717.21	1486.73	1157.68	1677.53	1581.19	1354.65	950.99	1212.28	1363.85	1877.73	2257.48	1237.72	1618.75	1226.82	1414.55	1404.28	1380.54	1390.65
GRMZM2G179848	Zm00001d038149	Zm00001eb287630	6	145524209	145530647	SNP_6_145504697	145504697	2016SY_CRN;2016SY_CRN	NA	NA	NA	NA	14.17	37.01	13.69	4.49	10.5	75.36	20.03	17.47	14.43	38.74	29.75	19.96	6.05	12.61	14.36	17.93	12.88	13.35	110.52	4.21	9.31	93.98	5.6	27.02	1.48	84.79	0	14.82	15.11	27.94	0	0	0	1.28	3.6	4.17	5.41
GRMZM2G173630	Zm00001d038165	Zm00001eb287810/Zm00001eb287800	6	146310947	146313512	SNP_6_146335010	146335010	BLUP_CRN	AT5G27320.1	alpha/beta-Hydrolases superfamily protein	LOC_Os05g33730.1	gibberellin receptor GID1L2, putative, expressed	169.96	78.03	320.99	348.56	110.64	301.51	196.8	196.83	103.73	99.3	193.38	167.15	407.07	216.73	160.51	110.53	109.36	173.49	121.69	202.74	245.31	53.15	276.09	49.45	115.85	25.47	442.63	248.89	273.1	309.86	205.79	316.75	202.69	211.9	221.21	177.49	386.41
GRMZM2G381318	-	-	6	146413281	146414549	SNP_6_146423701	146423701	2016SY;2017SY;BLUP_CRN;BLUP_CRN	NA	NA	NA	NA	1.58	2.41	0	4.67	2.2	4.17	0	2.14	0.84	4.47	4.24	1.38	5.32	2.82	2.62	2.22	4.88	7.15	7.77	4.29	4.39	8.34	0	3	5.99	4.55	0	0	0	0	0	0	12	8.6	11.7	7.66	0
GRMZM2G080898	Zm00001d038166	Zm00001eb287820	6	146415531	146417114	SNP_6_146423701	146423701	2016SY;2017SY;BLUP_CRN;BLUP_CRN	AT2G30780.1	Tetratricopeptide repeat (TPR)-like superfamily protein	LOC_Os05g33760.1	PPR repeat domain containing protein, putative, expressed	28.35	51.25	24.08	29.06	25.65	38.96	26.05	30.27	20.42	39.26	29.98	24.46	24.01	25.96	28.01	29.19	28.33	33.15	58.23	26.98	35.78	51.87	23.96	48.22	40.83	56.12	50.61	33.27	40.24	57.71	19.85	34.58	39.3	36.03	25.36	20.05	23.14
GRMZM2G080940	Zm00001d038167	Zm00001eb287830	6	146421679	146425974	SNP_6_146423701	146423701	2016SY;2017SY;BLUP_CRN;BLUP_CRN	AT1G10740.1	alpha/beta-Hydrolases superfamily protein	LOC_Os05g33820.1	lipase, putative, expressed	170.75	101.14	191.24	369.78	211.41	157.07	121.53	135.94	73.04	78.12	86.82	133.57	255.41	111.18	108.26	103.1	177.08	271.86	221.57	244.56	315.77	100.28	541.16	84.76	290.91	48.93	288.57	148.17	149.45	110.73	470.05	453.77	339.63	242.44	506.25	366.84	335.18
GRMZM2G047607	Zm00001d038171	Zm00001eb287870	6	146606085	146609617	SNP_6_146642094	146642094	BLUP_CRN;BLUP_CRN	AT2G26920.1	Ubiquitin-associated/translation elongation factor EF1B protein	LOC_Os05g33850.1	UBA/TS-N domain containing protein, expressed	47.76	51.25	54.12	74.32	51.33	58.79	50.13	57.36	30.51	50.6	52.22	52.87	71.99	54.5	50.24	45.38	51.39	46.92	71.93	66.2	59.72	59.79	51.06	44.15	57.07	52.3	48.56	38.22	37.22	43.59	57.03	60.68	67.72	64.59	74.04	63.22	69.11
GRMZM2G025074	Zm00001d038172	Zm00001eb287880	6	146654815	146668070	SNP_6_146642094	146642094	BLUP_CRN;BLUP_CRN;2016SY_CRN	AT4G02880.2	NA	LOC_Os10g16440.1	CUE domain containing protein, expressed	69.27	49.68	79.92	86.14	93.93	61.72	97.77	122.35	57.85	60.13	83.12	91.53	143.96	127.63	117.28	81.21	114.76	108.41	70.01	83.42	60.47	60.97	91.54	43.82	104.1	55.54	101.86	66.73	82.28	74.89	114.33	140.3	130.15	149.64	161.74	150.74	174.38
GRMZM2G024264	Zm00001d038173	Zm00001eb287890	6	146669647	146672066	SNP_6_146642094	146642094	BLUP_CRN;BLUP_CRN;2016SY_CRN	AT3G12490.2	cystatin B	LOC_Os05g33880.2	cysteine proteinase inhibitor precursor protein, putative, expressed	324.17	154.06	575.57	609.03	310.74	431.58	435.07	441.05	282.02	176.4	420.4	389.9	596.85	480.6	459.46	474.08	486.94	414.59	281.2	431.27	360.86	244.94	401.03	451.36	398.03	265.88	686.8	775.84	564.94	509.38	643.41	467.18	400.62	376.77	507.03	458.81	650.1
GRMZM2G141208	Zm00001d038174	Zm00001eb287900	6	146690879	146696321	SNP_6_146642094	146642094	BLUP_CRN;BLUP_CRN;2016SY_CRN	AT4G26760.1	microtubule-associated protein 65-2	LOC_Os05g33890.1	microtubule associated protein, putative, expressed	20.44	26.46	21.26	8.91	19.6	36.36	22.73	18.2	18.68	22.82	47.37	15.95	4.3	10.33	14.68	21.81	13.09	16.64	76.79	3.88	8.07	85.23	3.56	26.45	2.7	69.17	0	3.81	4.36	8.59	0	0	0	1.18	1.21	1.47	0.88
GRMZM2G141205	Zm00001d038175	-	6	146698068	146698763	SNP_6_146692801	146692801	2016SY_CRN	AT1G04250.1	AUX/IAA transcriptional regulator family protein	LOC_Os05g08570.3	OsIAA15 - Auxin-responsive Aux/IAA gene family member, expressed	0	0	0	0	0	0	0	0	0	0	0	0	0	0	0	0	0.72	0	2.95	0	0	0	0	0	0	0	0	0	0	0	0	0	0	0	0	0	0
GRMZM2G141202	Zm00001d038176	Zm00001eb287910	6	146699188	146700702	SNP_6_146692801	146692801	2016SY_CRN	AT4G14170.1	Pentatricopeptide repeat (PPR) superfamily protein	LOC_Os05g33920.1	pentatricopeptide, putative, expressed	3.86	5.39	1.8	0.86	2.87	4.03	3.15	3.16	1.64	4.81	2.63	2.84	1.59	3.3	2.02	2.46	1.85	2.34	6.53	0	0	3.15	0	1.2	0	1.76	0	0	1.7	1.7	0	0	0	0	4.07	4.73	3.04
GRMZM2G398527	Zm00001d019108	Zm00001eb302830	7	16664084	16677660	SNP_7_16662367	16662367	2016SY_CRA	AT3G11964.1	RNA binding;RNA binding	LOC_Os07g10350.1	S1 RNA binding domain containing protein, expressed	68.97	148.3	27.3	40.03	49.6	90.8	36.09	32.75	27.83	135.4	80.27	56.17	21.85	32.01	38.5	26.51	37.94	73.23	146.94	21.1	26.45	111.14	27.34	61.26	27	95.65	22.92	21.74	27.85	36.34	27.9	19.38	25.55	27.7	49.34	40.46	29.42
GRMZM5G895282	Zm00001d019108	Zm00001eb302830	7	16680018	16682350	SNP_7_16662367	16662367	2016SY_CRA	AT3G11964.1	RNA binding;RNA binding	LOC_Os07g10350.1	S1 RNA binding domain containing protein, expressed	133.06	226	112.83	71.26	93.87	140.88	91.98	92.76	64.93	199.24	115.81	91.26	62.43	118.35	114.02	142.04	115.18	173.7	207.41	43.44	49.89	187.02	55.82	102.44	53.11	139.43	50.69	71.32	58.59	63.27	60.67	69.38	53.57	64.97	98.22	108.19	81.26
GRMZM2G369991	Zm00001d019110	Zm00001eb302840	7	16686172	16689362	SNP_7_16662367	16662367	2016SY_CRA	AT5G22440.1	Ribosomal protein L1p/L10e family	LOC_Os08g44380.1	L1P family of ribosomal proteins domain containing protein, expressed	41.56	79.32	23.92	19.16	22.53	47.82	27.22	27.18	17.86	64.45	33.06	28.16	12	27.94	27.28	37.58	29.4	46.99	66.56	17.21	23.42	43.88	15.21	37.18	21.93	40.71	16.47	13.25	13.08	12.88	10.05	4.74	17.32	19.72	21.18	16.99	16.31
GRMZM5G817246	Zm00001d019111	Zm00001eb302850/Zm00001eb302860	7	16711724	16712111	SNP_7_16662367	16662367	2016SY_CRA	NA	NA	NA	NA	54.65	34.24	74.28	81.81	50.42	29.65	36.27	41.5	26.34	36.87	40.49	28.51	58.72	40.5	49.82	50.85	52.78	86.5	62	252.64	220.31	30.7	222.59	59.67	168.73	44.28	27.04	39.45	13.07	29.52	57.06	14.2	85.27	90.65	142.28	137.43	139.84
GRMZM2G085604	Zm00001d020256	Zm00001eb311090	7	99324692	99328320	SNP_7_99321370	99321370	2016SY;BLUP_CRA;2016SY;BLUP_CRA;2016SY;BLUP_CRA;BLUP_CRA;2016SY_CRA;2016SY_CRA	AT4G10620.1	P-loop containing nucleoside triphosphate hydrolases superfamily protein	LOC_Os09g19980.1	GTP binding protein, putative, expressed	22.93	34.45	19.01	20.71	20.38	20.65	14.81	16.06	9.3	29.18	19.01	12.77	12.09	17.31	18.49	17.64	18.57	25.23	33.79	0.83	1.89	37.68	1.5	10.71	4.17	26.33	2.31	3.14	7.86	8.79	0	6.81	0	7.86	11.1	7.31	8.74
GRMZM2G172065	Zm00001d020323	Zm00001eb311550	7	103333159	103334928	SNP_7_103362548	103362548	BLUP_CRA	AT5G40250.1	RING/U-box superfamily protein	LOC_Os09g20980.1	RING-H2 finger protein, putative, expressed	8.9	9.61	6.55	8.16	13.54	7.16	14.7	17.43	9.39	10.77	5.46	8.61	7.37	7.2	11.93	14.25	29.18	2.09	9.76	3.67	11.8	0	0	10.73	0	7.66	0	98.29	173.33	113.07	0	0	0	0	0	0	0
GRMZM2G315431	Zm00001d020332	-	7	103904514	103907063	SNP_7_103946580	103946580	2016SY_CRA;BLUP_CRA	AT1G10560.1	plant U-box 18	LOC_Os09g21120.1	armadillo/beta-catenin repeat family protein, putative, expressed	5.05	0	19.15	19.35	1.92	0	18.33	11.47	3.3	0.62	2.76	9.71	59.75	0.97	1.65	0.75	9.41	25.4	2.95	0	0	0	0	0	7.09	0	42.18	17.07	8.85	1.07	20.14	7.34	6.74	0	0.81	0	7.91
GRMZM2G175910	Zm00001d020337	Zm00001eb311610	7	103973890	103975639	SNP_7_103946580	103946580	2016SY_CRA;BLUP_CRA	AT2G16890.2	UDP-Glycosyltransferase superfamily protein	LOC_Os09g16030.1	cytokinin-O-glucosyltransferase 1, putative, expressed	47.18	29.8	53.34	70.78	67.14	10.76	23.89	34.14	15.96	14.01	13.97	24.36	47.68	9.03	12.68	15.51	18.48	45.18	20.01	0	0	38.47	0	2.13	0	9.71	0	0	0	0	0	0	0	0	1.45	0	0
GRMZM2G469380	Zm00001d022421	Zm00001eb330880	7	173595109	173596932	SNP_7_173609433	173609433	2017SY;BLUP_CRD	AT2G39050.1	hydroxyproline-rich glycoprotein family protein	LOC_Os07g48490.2	stress responsive protein, putative, expressed	2429.77	1235.24	3965.74	2691.76	5562.47	2711.38	3208.61	3193.36	2415.59	1624.8	3018.06	2962.04	3784.07	2329.31	2719.06	5677.24	2302.86	1487.63	3021.47	5888.57	1302.54	2090.88	5399.47	1672.97	3429.45	2077.54	10279	2738.29	1957.92	2045.36	7177.4	6102.75	3931.16	3407.76	3084.73	2510.4	1848.71
GRMZM2G348125	Zm00001d022420	Zm00001eb330890	7	173641491	173642947	SNP_7_173609433	173609433	2017SY;BLUP_CRD	AT2G39050.1	hydroxyproline-rich glycoprotein family protein	LOC_Os07g48500.1	stress responsive protein, putative, expressed	535.61	0.83	1107.03	45.86	2078.2	467.67	1381.2	1428.13	941.02	16.68	877.04	1047.81	2805.65	1563.28	1569.73	1540.88	1034.28	113.61	394.77	2430.79	535.02	221.58	1665.57	96.85	1302.3	36.71	11843.6	2811.21	2239.47	532.3	9575.07	18290.5	5579.63	8332.98	9423.78	8239.35	7947.18
GRMZM2G386824	Zm00001d022621	Zm00001eb331960	7	175788655	175797308	SNP_7_175781987	175781987	2017SY_CRN	AT4G35010.1	beta-galactosidase 11	LOC_Os09g36810.1	beta-galactosidase precursor, putative, expressed	44.04	74.24	40.33	51.27	50.34	51.27	48.83	54.24	33.13	70.23	51.25	65.63	66.16	79.38	79.41	89.96	90.36	97.25	66.92	21.14	31.86	158.7	18.7	98.1	23.55	109.2	31.31	30.29	57.42	124.31	51.13	103.02	35.88	59.1	47.98	77.86	78.93
GRMZM2G379286	Zm00001d009004	Zm00001eb339290	8	28699209	28705221	SNP_8_28739061	28739061	2016SY_CRD;2017SY_CRD	AT3G16260.1	tRNAse Z4	LOC_Os01g13150.1	metallo-beta-lactamase family protein, putative, expressed	52.68	63.36	44.96	71.01	32.75	61.23	37.72	41.52	28.45	55.93	46.35	36.02	34.43	35.94	35.51	34.2	39.71	38.26	76.05	64.92	54.26	61.2	54.97	58.26	53.57	73.54	38.06	44.59	45.82	47.13	38.3	44.84	38.97	42.89	51.49	46.71	46.33
GRMZM2G107205	Zm00001d009005	Zm00001eb339300	8	28764040	28771597	SNP_8_28739061	28739061	2016SY_CRD;2017SY_CRD	AT3G16270.1	ENTH/VHS family protein	LOC_Os01g13160.1	NA	108.73	100.19	91.35	150.67	58.26	96.61	70.79	74.83	52.13	88.01	58.39	64.99	58.37	71.86	74.39	70.99	73.73	90.61	98.02	86.02	91.6	58.39	122.66	119.71	126.13	94.39	95.65	92.88	95.2	86.66	63.97	62.32	157.9	78.79	79.03	62.34	89.08
GRMZM2G133620	Zm00001d010290	Zm00001eb349520	8	104996832	105001716	SNP_8_104966220	104966220	2016SY_CRN	AT3G12490.2	cystatin B	LOC_Os05g33880.2	cysteine proteinase inhibitor precursor protein, putative, expressed	87.55	70.04	117.83	113.57	84.05	56.67	118.73	122.08	75.06	67.62	94.16	95.91	135.72	127.62	121.6	116.37	169.86	113.14	67.07	146.09	146.91	80.38	196.03	94.14	209.86	69.44	270.29	176.19	143.37	111.75	282.48	299.34	234.54	210.59	317.14	270.15	253.18
GRMZM2G092256	Zm00001d046385	Zm00001eb385480	9	84248689	84262621	SNP_9_84205355	84205355	2016SY_CRN	AT1G22750.2	transmembrane protein	LOC_Os06g38320.3	NA	72.16	30.66	80.93	90.44	117.27	14.21	31.52	37.99	17.29	30.55	31.64	42.12	48.61	54.69	59.35	29.79	64.87	339	21.62	845.21	703.94	162.76	1142.69	274.56	873.59	90.12	677.23	446.86	239.46	137.2	1100.41	976.4	944.69	967.07	820.95	999.12	877.88
[truncated: 42 more columns]

## Sheet: Table S3
Table S3. The list of 316 inbred lines used in this study
Category	Line ID	Lines Name	Group
Inbred line	A002	Chang7-2	2
Inbred line	A003	LX9801	1
Inbred line	A004	107	3
Inbred line	A005	Huang518	3
Inbred line	A006	K12	3
Inbred line	A007	H21	2
Inbred line	A008	Ji853	3
Inbred line	A010	Huangzaosi	2
Inbred line	A011	502	3
Inbred line	A012	Luyuan92	3
Inbred line	A013	10168	3
Inbred line	A014	QZ01	3
Inbred line	A015	Y53	3
Inbred line	A016	Dan598	3
Inbred line	A017	Zong3-1	1
Inbred line	A018	E28	1
Inbred line	A020	Zi330	3
Inbred line	A021	S122	1
Inbred line	A022	Dan340s	3
Inbred line	A023	JH3372	2
Inbred line	A024	Dan99	2
Inbred line	A025	Nx335	1
Inbred line	A027	4CV	1
Inbred line	A028	Qi232	2
Inbred line	A029	OH43	1
Inbred line	A030	MO17	2
Inbred line	A031	BJ-4	1
Inbred line	A032	BEM	3
Inbred line	A033	BJ-5	1
Inbred line	A034	8112	2
Inbred line	A035	K8112	3
Inbred line	A037	4866	2
Inbred line	A038	3189	3
Inbred line	A039	Tie9206	2
Inbred line	A040	Benyu15	2
Inbred line	A041	Chun2433	2
Inbred line	A042	478s	3
Inbred line	A043	Zheng58	2
Inbred line	A044	7922	2
Inbred line	A045	44232	2
Inbred line	A046	JB	2
Inbred line	A047	S80	2
Inbred line	A049	178	2
Inbred line	A052	Xy35	1
Inbred line	A054	6819	2
Inbred line	A055	Dan988	2
Inbred line	A056	319B	2
Inbred line	A057	Qi319w	2
Inbred line	A058	Qi318	2
Inbred line	A059	Shen137	2
Inbred line	A060	11099	2
Inbred line	A062	11118	3
Inbred line	A063	11200	1
Inbred line	A064	10533-1	3
Inbred line	A065	RCML15	3
Inbred line	A066	RBS11	2
Inbred line	A067	FLB01	2
Inbred line	A069	Q52	2
Inbred line	A070	KWS456	2
Inbred line	A071	QF-11	3
Inbred line	A072	QF01	1
Inbred line	A073	JND-1	1
Inbred line	A074	JND-2	1
Inbred line	A075	BJ-2	1
Inbred line	A076	QF02	3
Inbred line	A077	QF03	2
Inbred line	A078	QDM01	1
Inbred line	A079	M1	2
Inbred line	A081	WT26	1
Inbred line	A082	M1132	2
Inbred line	A083	QZN01F	3
Inbred line	A084	QKN01M	3
Inbred line	A087	QJKN20F	3
Inbred line	A088	QZN12	3
Inbred line	A089	QKN01F	3
Inbred line	A090	QBN48	2
Inbred line	A091	QBN029	3
Inbred line	A092	QHNZ04	3
Inbred line	A093	QBN02	3
Inbred line	A094	QBN3186	2
Inbred line	A097	Oh43-1	1
Inbred line	A098	Oh43-2	1
Inbred line	A099	Mo113	2
Inbred line	A101	D805	1
Inbred line	A102	S187	2
Inbred line	A103	LH39	1
Inbred line	A104	Mo17.351	2
Inbred line	A105	Mo17.352	1
Inbred line	A106	LH53	1
Inbred line	A107	LH55.LH47	2
Inbred line	A108	Dan330	2
Inbred line	A113	13N-207	2
Inbred line	A114	13N-209	2
Inbred line	A115	Nongda1145	2
Inbred line	A116	T249	2
Inbred line	A117	YJ7	2
Inbred line	A118	S651	2
Inbred line	A119	CM	2
Inbred line	A120	Qi319X7	2
Inbred line	A121	JS06730	2
Inbred line	A122	Zong3.T877	2
Inbred line	A123	JS045	2
Inbred line	A125	Xin19M	2
Inbred line	A128	478	2
Inbred line	A129	DH9M	2
Inbred line	A131	H991	2
Inbred line	A133	ZGF	2
Inbred line	A134	Xian3M	1
Inbred line	A141	Zong31s	1
Inbred line	A142	Z25F	3
Inbred line	A143	13N-281	2
Inbred line	A144	13N-282	1
Inbred line	A145	13N-283	3
Inbred line	A146	A2M	2
Inbred line	A150	405	3
Inbred line	A151	T75	2
Inbred line	A152	302M	2
Inbred line	A153	Y09	2
Inbred line	A154	Hengbai522	3
Inbred line	A155	Tongxi5	3
Inbred line	A156	T2	3
Inbred line	A157	JNHWF	3
Inbred line	A158	HNW	3
Inbred line	A159	WH8	2
Inbred line	A160	J2M	3
Inbred line	A161	J2F	3
Inbred line	A162	L1M	3
Inbred line	A163	08M	3
Inbred line	A164	Zhongyu04	3
Inbred line	A165	81301F	3
Inbred line	A166	S181	3
Inbred line	A168	KY16M	2
Inbred line	A169	A489	1
Inbred line	A170	DK516M	1
Inbred line	A173	4A	3
Inbred line	A174	Wu314	3
Inbred line	A175	Q1261s	3
Inbred line	A176	Huangzaosis	3
Inbred line	A177	A19 (13N-333)	3
Inbred line	A178	S4·4A·ZG	2
Inbred line	A179	CJF	3
Inbred line	A180	Y85·C72	3
Inbred line	A183	926F	3
Inbred line	A184	Weike02F	3
Inbred line	A186	Suyu1F	3
Inbred line	A187	Yangguang98F	3
Inbred line	A189	Dayu3F	3
Inbred line	A190	YDF	3
Inbred line	A191	D108	2
Inbred line	A192	D4990	3
Inbred line	A193	S4·4A	3
Inbred line	A194	S4	3
Inbred line	A195	S2	3
Inbred line	A196	S5	3
Inbred line	A198	S7	3
Inbred line	A199	Pob501	3
Inbred line	A202	QCY7	2
Inbred line	A203	FG-1	1
Inbred line	A204	BL-1	1
Inbred line	A205	HNHZ4	3
Inbred line	A206	YBK-1	3
Inbred line	A207	BJN2000M	3
Inbred line	A208	TN9F	1
Inbred line	A211	Dan340d	3
Inbred line	A212	F3564	3
Inbred line	A214	835	3
Inbred line	A215	Liao112	2
Inbred line	A216	L118	2
Inbred line	A217	L48	2
Inbred line	A219	CA47	3
Inbred line	A220	J4112	2
Inbred line	A221	Q1261	3
Inbred line	A222	Qi205	3
Inbred line	A223	U8112	2
Inbred line	A225	CAV886	1
Inbred line	A229	CML122	3
Inbred line	A231	GEMS56	2
Inbred line	A232	CIMBL139	2
Inbred line	A235	TN9M	1
Inbred line	A237	DH1M	2
Inbred line	A239	H13	3
Inbred line	A240	Weihexin	1
Inbred line	A241	Ao89E4	2
Inbred line	A242	Zun90110	3
Inbred line	A243	H18	1
Inbred line	A244	5003	2
Inbred line	A245	Ye8112	2
Inbred line	A246	Qi318s	2
Inbred line	A247	H23	1
Inbred line	A248	HR962	3
Inbred line	A250	BLY-2	3
Inbred line	A252	H28	2
Inbred line	A253	M3	1
Inbred line	A254	Dibai	3
Inbred line	A255	WAYA24	3
Inbred line	A256	Jiu03	3
Inbred line	A257	H32	3
Inbred line	A258	Ao20	3
Inbred line	A259	Zhonger02	3
Inbred line	A260	Whx89	3
Inbred line	A261	H36	1
Inbred line	A262	Y8H	2
Inbred line	A264	K36	1
Inbred line	A265	H41	3
Inbred line	A266	H45	1
Inbred line	A268	Qun1-1	2
Inbred line	A269	ZH0853	3
Inbred line	A270	H34	2
Inbred line	A271	BNY2	3
Inbred line	A272	K910G	2
Inbred line	A274	H26	1
Inbred line	A275	Qun31	2
Inbred line	A276	DH11F	2
Inbred line	A277	Y9H	3
Inbred line	A278	Z58	2
Inbred line	A279	H15	2
Inbred line	A280	Zheng58370	2
Inbred line	A281	Huang7	3
Inbred line	A282	Huotanghuang17	1
Inbred line	A283	GY6	1
Inbred line	A284	Whx101	3
Inbred line	A285	BLY-3	3
Inbred line	A287	Y10H	2
Inbred line	A288	JN2	3
Inbred line	A289	488	2
Inbred line	A291	H31	2
Inbred line	A292	35199	2
Inbred line	A293	Hua160	3
Inbred line	A294	Zao49	3
Inbred line	A295	OAXA179	3
Inbred line	A296	H27	2
Inbred line	A298	WHX48	3
Inbred line	A299	ZX091	1
Inbred line	A301	H20	2
Inbred line	A302	Qun4-1	1
Inbred line	A303	Jidan261M	2
Inbred line	A304	H22	2
Inbred line	A305	Longkang1	3
Inbred line	A306	Lu65	3
Inbred line	A309	FR218	1
Inbred line	A311	Ziyu3	3
Inbred line	A314	H24	1
Inbred line	A315	J599-2	2
Inbred line	A316	H35	1
Inbred line	A319	H25	1
Inbred line	A320	HN2	3
Inbred line	A322	HN785	2
Inbred line	A326	Yan103	3
Inbred line	A328	H437	1
Inbred line	A330	Hun21	3
Inbred line	A331	Wu96	1
Inbred line	A335	935	2
Inbred line	A336	L01067	1
Inbred line	A337	T878	2
Inbred line	A338	T877	3
Inbred line	A341	Hai13	2
Inbred line	A344	Hai18	1
Inbred line	A345	Hai19	1
Inbred line	A349	Hai23	1
Inbred line	A350	Hai24	1
Inbred line	A351	Hai25	1
Inbred line	A352	Hai26	1
Inbred line	A354	Hai29	1
Inbred line	A356	TJH5F	2
Inbred line	A357	CY189	2
Inbred line	A358	CXY	3
Inbred line	A360	XY335X	1
Inbred line	A362	Q1220	3
Inbred line	A363	2013-H-12-0	2
Inbred line	A365	TZDK36	2
Inbred line	A366	QBS1	2
Inbred line	A368	QFC521	2
Inbred line	A369	QKW456-2	2
Inbred line	A370	YF-1	3
Inbred line	A371	JD-1	1
Inbred line	A372	JD-2	1
Inbred line	A374	FN-6	2
Inbred line	A375	M3564	1
Inbred line	A376	AEF	3
Inbred line	A378	DG7-1	3
Inbred line	A380	BJN2000F	3
Inbred line	A381	ZCBN-1	3
Inbred line	A382	BN1029	3
Inbred line	A383	BJ-1	1
Inbred line	A384	LY16F	2
Inbred line	A385	BN189	2
Inbred line	A387	BN63	3
Inbred line	A389	PH6WC	1
Inbred line	A390	S37	3
Inbred line	A392	Dan340	3
Inbred line	A393	HuangC	2
Inbred line	A395	Zong31	1
Inbred line	A397	Zong3	3
Inbred line	A398	PH4CV	1
Inbred line	A399	DK516F	2
Inbred line	A402	40M	2
Inbred line	A403	40F	2
Inbred line	A404	41F	3
Inbred line	A405	MY8M	1
Inbred line	A406	MY8F	2
Inbred line	A407	S35M	2
Inbred line	A408	S35F	3
Inbred line	A410	12HTJ	1
Inbred line	A411	DBM	2
Inbred line	A412	QLM	2
Inbred line	A413	QLF	2
Inbred line	A415	Y22M	2
Inbred line	A416	KM	2
Inbred line	A417	S36F	2
Inbred line	A418	HNFZQB	2
Inbred line	A420	12HL-1	1
Inbred line	A421	12HT274	1
Inbred line	A422	12HT501	2
Inbred line	A424	DH605M	1
Inbred line	A426	Dayu3M	2
Inbred line	A436	10CQ02	2
